# Supplementary material for: TriticeaeSSRdb: a comprehensive database of simple sequence repeats in Triticeae
Source: Front Plant Sci. 2024 May 22;15:1412953. doi: 10.3389/fpls.2024.1412953 (PMC11150838; doi:10.3389/fpls.2024.1412953)
Supplement: Supplementary file 1 [file Table_1.xlsx]

## Sheet: Table S1
Supplementary Table 1. Genomic data of different Triticeae species used in the study.
Species	Assembly Version	Accession	Publication	Genome URL	Genome Size (Kb)	Ploidy	Chromosome Number	GC%	Total SSRs	Genic SSRs	Intergenic SSRs
Aegilops bicornis	ASM2160514v1	TB01	https://www.sciencedirect.com/science/article/pii/S1674205221005098	https://www.ncbi.nlm.nih.gov/datasets/genome/GCA_021605145.1/	5.90272e+06	diploid	14	46.38	213586	39100	174486
Aegilops longissima	ASM2160520v1	TL05	https://www.sciencedirect.com/science/article/pii/S1674205221005098	https://www.ncbi.nlm.nih.gov/datasets/genome/GCA_021605205.1/	5.79609e+06	diploid	14	46.36	193970	38362	155608
Aegilops searsii	ASM2160518v1	TE01	https://www.sciencedirect.com/science/article/pii/S1674205221005098	https://www.ncbi.nlm.nih.gov/datasets/genome/GCA_021605185.1/	5.33689e+06	diploid	14	46	178474	54801	123673
Aegilops sharonensis	ASM2164183v1	TH02	https://www.sciencedirect.com/science/article/pii/S1674205221005098	https://www.ncbi.nlm.nih.gov/datasets/genome/GCA_021641835.1/	5.89291e+06	diploid	14	46.23	196482	60415	136067
Aegilops speltoides	ASM2143724v1	TS01	https://www.sciencedirect.com/science/article/pii/S1674205221005098	https://www.ncbi.nlm.nih.gov/datasets/genome/GCA_021437245.1/	4.11074e+06	diploid	14	46.33	115606	45876	69730
Aegilops tauschii	Aet v4.0	AL8/78	https://www.nature.com/articles/nature24486	https://ftp.ensemblgenomes.ebi.ac.uk/pub/plants/release-58/fasta/aegilops_tauschii/dna/	4.22492e+06	diploid	14	45.27	101264	42045	59219
Aegilops umbellulata	ASM3246443v1	TA1851	https://www.nature.com/articles/s41597-023-02658-2	https://www.ncbi.nlm.nih.gov/datasets/genome/GCA_032464435.1/	4.24657e+06	diploid	14	47.14	171865	39617	132248
Dasypyrum villosum	-	91C43DH	https://www.cell.com/molecular-plant/pdfExtended/S1674-2052(22)00475-0	https://ngdc.cncb.ac.cn/gwh/Assembly/26015/show	4.05381e+06	diploid	14	46.75	139703	35890	103813
Hordeum marinum	ASM2249601v1	H559	https://www.cell.com/plant-communications/fulltext/S2590-3462(22)00083-9	https://ngdc.cncb.ac.cn/gwh/Assembly/25443/show	3.81597e+06	diploid	14	44.52	71983	28130	43853
Hordeum spontaneum	-	B1K-04-12	https://www.nature.com/articles/s41586-020-2947-8	https://galaxy-web.ipk-gatersleben.de/libraries	4272694	diploid	14	44.05	136571	22081	114490
Hordeum vulgare	Morex V3	Morex	https://academic.oup.com/plcell/article/33/6/1888/6169005	https://ftp.ensemblgenomes.ebi.ac.uk/pub/plants/release-58/fasta/hordeum_vulgare/dna/	4.22558e+06	diploid	14	44.45	304626	52691	251935
Hordeum vulgare var. nudum	-	Zangqing320	https://onlinelibrary.wiley.com/doi/full/10.1111/pbi.12826	http://wheatomics.sdau.edu.cn/jbrowse.html	4.83805e+06	diploid	14	40.89	108140	24220	83920
Leymus chinensis	-	Lc6-5	https://www.pnas.org/doi/abs/10.1073/pnas.2308984120	https://ngdc.cncb.ac.cn/gwh/Assembly/68122/show	7.84938e+06	tetraploid	28	45.93	177929	72760	105169
Thinopyrum elongatum	ASM1179987v1	PI 531718	https://www.science.org/doi/full/10.1126/science.aba5435	https://ngdc.cncb.ac.cn/gwh/Assembly/965/show	4.63414e+06	diploid	14	45.35	155571	30879	124692
Triticum aestivum	IWGSC v1.0	Chinese Spring	https://www.science.org/doi/abs/10.1126/science.aar7191	https://ftp.ensemblgenomes.ebi.ac.uk/pub/plants/release-58/fasta/triticum_aestivum/dna/	1.45473e+07	hexaploid	42	45.18	269000	105929	163071
Triticum aestivum ssp. tibetanu Shao	ASM1433864v1	Zang1817	https://www.nature.com/articles/s41467-020-18738-5	https://www.ncbi.nlm.nih.gov/datasets/genome/GCA_014338645.1/	1.47082e+07	hexaploid	42	45.81	321257	125642	195615
Triticum dicoccoides	WEWSeq_v.1.0	Zavitan	https://www.science.org/doi/abs/10.1126/science.aan0032	https://ftp.ensemblgenomes.ebi.ac.uk/pub/plants/release-58/fasta/triticum_dicoccoides/dna/	1.0079e+07	tetraploid	28	45.33	202317	76374	125943
Triticum monococcum	PI306540_Tmono	PI306540	https://www.cell.com/plant-communications/fulltext/S2590-3462(23)00326-7	https://www.ncbi.nlm.nih.gov/datasets/genome/GCA_034509565.1/	5.17457e+06	diploid	14	46.25	205359	74153	131206
Triticum spelta	PGSBv2.0_Spelta	PI190962	https://www.nature.com/articles/s41586-020-2961-x	https://ftp.ensemblgenomes.ebi.ac.uk/pub/plants/release-58/fasta/triticum_spelta/dna/	1.40003e+07	hexaploid	42	45.82	314128	108955	205173
Triticum durum	Svevo.v1	Svevo	https://www.nature.com/articles/s41588-019-0381-3	https://ftp.ensemblgenomes.ebi.ac.uk/pub/plants/release-58/fasta/triticum_turgidum/dna/	1.04631e+07	tetraploid	28	45.25	203936	82836	121100
Triticum urartu	Tu2.1	PI428198	https://www.nature.com/articles/s41586-018-0108-0	https://www.ncbi.nlm.nih.gov/datasets/genome/GCF_003073215.2/	4.8519e+06	diploid	14	45.63	109938	20822	89116

## Sheet: Table S2
Supplementary Table 2. Numbers and densities of SSR loci identified in 21 Triticeae genomes.
Species	SSR Numbers							SSR Ratios							SSR Interval (SSRs/Mb)
	MNR*	DNR	TNR	TtNR	PNR	HNR	Total	MNR	DNR	TNR	TtNR	PNR	HNR	Total	MNR	DNR	TNR	TtNR	PNR	HNR	Total
Aegilops bicornis	30381	117459	46075	15641	1482	2548	213586	0.142242	0.549938	0.215721	0.0732305	0.00693866	0.0119296	1	5.14695	19.8991	7.80573	2.6498	0.251071	0.431666	36.1843
Aegilops longissima	20373	114693	36201	18128	2387	2188	193970	0.105032	0.591292	0.186632	0.0934578	0.012306	0.0112801	1	3.51496	19.788	6.24577	3.12763	0.41183	0.377496	33.4657
Aegilops searsii	20699	112302	28086	14581	1617	1189	178474	0.115978	0.629235	0.157367	0.0816982	0.00906014	0.00666203	1	3.87847	21.0426	5.26261	2.73211	0.302985	0.222789	33.4416
Aegilops sharonensis	22654	116145	35049	18597	2316	1721	196482	0.115298	0.591123	0.178383	0.0946499	0.0117873	0.00875907	1	3.84428	19.7093	5.94766	3.15583	0.393015	0.292046	33.3421
Aegilops speltoides	17105	62082	25156	9065	1026	1172	115606	0.147959	0.537014	0.217601	0.0784129	0.00887497	0.0101379	1	4.16105	15.1024	6.11958	2.2052	0.24959	0.285107	28.1229
Aegilops tauschii	28664	47386	15842	7812	898	662	101264	0.283062	0.467945	0.156443	0.0771449	0.00886791	0.00653737	1	6.78451	11.2158	3.74966	1.84903	0.212549	0.15669	23.9683
Aegilops umbellulata	29647	79701	46595	9498	1077	5347	171865	0.172502	0.463742	0.271114	0.0552643	0.00626655	0.0311116	1	6.98139	18.7683	10.9724	2.23663	0.253616	1.25913	40.4714
Dasypyrum villosum	38636	48170	33880	7391	982	10644	139703	0.276558	0.344803	0.242514	0.0529051	0.0070292	0.0761902	1	9.53079	11.8827	8.35757	1.82322	0.242241	2.62568	34.4622
Hordeum marinum	15142	28927	18697	6908	788	1521	71983	0.210355	0.401859	0.259742	0.0959671	0.010947	0.02113	1	3.96807	7.58052	4.89968	1.81029	0.206501	0.398589	18.8636
Hordeum spontaneum	8730	35891	80021	9137	972	1820	136571	0.0639228	0.262801	0.58593	0.0669029	0.00711718	0.0133264	1	2.04321	8.40009	18.7285	2.13846	0.227491	0.425961	31.9637
Hordeum vulgare	32907	35424	220887	9993	1049	4366	304626	0.108024	0.116287	0.725109	0.0328042	0.00344357	0.0143323	1	7.78757	8.38323	52.2738	2.36488	0.24825	1.03323	72.091
Hordeum vulgare var. nudum	27410	22314	48129	8010	969	1308	108140	0.253468	0.206344	0.445062	0.0740706	0.00896061	0.0120954	1	5.6655	4.61219	9.94801	1.65563	0.200287	0.270357	22.352
Leymus chinensis	67536	73030	24010	8826	1937	2590	177929	0.379567	0.410445	0.134941	0.0496041	0.0108864	0.0145564	1	8.60399	9.30392	3.05884	1.12442	0.246771	0.329962	22.6679
Thinopyrum elongatum	67097	56300	20143	10126	935	970	155571	0.431295	0.361893	0.129478	0.0650893	0.00601012	0.0062351	1	14.4789	12.149	4.34666	2.18509	0.201764	0.209316	33.5707
Triticum aestivum	5435	181575	48058	28324	2812	2796	269000	0.0202045	0.675	0.178654	0.105294	0.0104535	0.0103941	1	0.37361	12.4817	3.30358	1.94703	0.193301	0.192201	18.4915
Triticum aestivum ssp. tibetanu Shao	43547	192258	50037	29437	2869	3109	321257	0.135552	0.598455	0.155754	0.0916307	0.00893054	0.00967761	1	2.96072	13.0715	3.40197	2.0014	0.195061	0.211378	21.842
Triticum dicoccoides	3889	140263	34563	19650	1975	1977	202317	0.0192223	0.693283	0.170836	0.0971248	0.00976191	0.00977179	1	0.38585	13.9163	3.4292	1.94959	0.195951	0.19615	20.073
Triticum monococcum	66441	86792	38925	10322	999	1880	205359	0.323536	0.422635	0.189546	0.0502632	0.00486465	0.0091547	1	12.8399	16.7728	7.52236	1.99475	0.193059	0.363315	39.6862
Triticum spelta	35074	195822	49865	27726	2873	2768	314128	0.111655	0.623383	0.158741	0.0882634	0.00914595	0.00881169	1	2.50523	13.9869	3.5617	1.98038	0.205209	0.19771	22.4372
Triticum durum	2941	139238	35883	21677	2087	2110	203936	0.0144212	0.682753	0.175952	0.106293	0.0102336	0.0103464	1	0.281084	13.3076	3.42949	2.07177	0.199464	0.201662	19.4911
Triticum urartu	39339	41845	17570	9311	918	955	109938	0.357829	0.380624	0.159817	0.0846932	0.00835016	0.00868671	1	8.10797	8.62447	3.62127	1.91904	0.189204	0.19683	22.6588
*MNR, DNR, TNR, TtNR, PNR, and HNR represent mono-, di-, tri-, tetra-, penta-, and hexa-nucleotide SSRs, respectively.

## Sheet: Table S3
Supplementary Table 3. Relative frequency of SSR motifs with different lengths, classified by the number of repeats.
Species	SSR category	Repeat Count
		5	6	7	8	9	10	11	12	13	14	15	16	17	18	19	20	21	22	23	24	25	>25
Aegilops bicornis	Mono	-	-	-	-	-	-	-	-	-	-	12216	7572	4465	2508	1429	819	446	249	201	136	96	244
	Di	-	-	-	-	-	13393	9096	7384	6663	6334	6295	6111	5939	5769	5417	4823	4206	3834	3495	3181	2888	22631
	Tri	-	-	-	7551	4756	3436	2777	2177	1878	1580	1451	1228	1089	943	871	772	695	718	647	599	486	12421
	Tetra	9539	3094	1294	633	368	207	145	106	63	53	35	21	16	16	10	10	9	4	4	5	2	7
	Penta	1086	236	90	34	13	8	4	4	3	-	-	1	-	1	-	-	-	-	1	-	1	-
	Hexa	1237	433	261	161	89	65	51	36	29	29	22	15	10	16	10	11	6	8	11	5	4	39
Aegilops longissima	Mono	-	-	-	-	-	-	-	-	-	-	8359	4472	2507	1530	941	561	414	269	229	156	139	796
	Di	-	-	-	-	-	10396	6837	5232	4638	4368	4178	4299	4332	4320	4058	3697	3139	2849	2617	2321	2267	45145
	Tri	-	-	-	6620	3869	2696	2012	1659	1444	1252	1054	906	864	848	705	708	596	555	530	521	458	8904
	Tetra	11380	3976	1309	581	348	199	109	81	45	28	22	11	14	3	9	6	1	3	2	1	-	-
	Penta	1798	401	116	37	20	5	5	3	2	-	-	-	-	-	-	-	-	-	-	-	-	-
	Hexa	1016	335	171	115	109	69	50	45	44	30	30	24	24	11	11	11	10	11	9	9	5	49
Aegilops searsii	Mono	-	-	-	-	-	-	-	-	-	-	7036	4130	2568	1564	1014	753	572	442	366	311	248	1695
	Di	-	-	-	-	-	12254	8879	7203	6321	6051	5817	5574	5308	4788	4354	3657	3249	2821	2603	2299	2158	28966
	Tri	-	-	-	5415	3124	2134	1692	1299	1124	1015	866	747	668	568	508	450	456	417	350	358	285	6610
	Tetra	9436	2856	1011	524	320	172	91	67	22	20	16	9	11	5	3	5	2	1	5	1	1	3
	Penta	1094	254	92	47	18	16	10	8	11	7	4	8	4	4	6	6	2	1	-	3	-	22
	Hexa	702	206	78	48	29	12	13	11	8	6	6	4	3	6	3	2	3	1	3	3	-	42
Aegilops sharonensis	Mono	-	-	-	-	-	-	-	-	-	-	8864	4916	2872	1664	1068	723	476	357	248	190	189	1087
	Di	-	-	-	-	-	10638	6808	5229	4337	3956	3813	3791	3853	3774	3771	3448	3169	2935	2659	2485	2307	49172
	Tri	-	-	-	6931	3652	2591	1943	1591	1310	1127	1021	947	847	736	666	636	580	510	464	441	427	8629
	Tetra	11699	4055	1241	632	337	203	126	95	58	41	27	23	9	10	8	11	8	2	2	3	3	4
	Penta	1678	431	108	45	26	8	5	7	1	2	-	1	-	1	-	-	-	-	-	-	-	3
	Hexa	926	300	147	89	48	40	25	23	22	9	10	10	7	9	4	8	3	3	3	3	3	29
Aegilops speltoides	Mono	-	-	-	-	-	-	-	-	-	-	6021	3469	2089	1426	977	713	561	428	261	213	134	813
	Di	-	-	-	-	-	7369	5177	4164	3669	3403	3161	3146	2911	2749	2435	2170	1756	1559	1422	1298	1228	14465
	Tri	-	-	-	5407	2757	1931	1508	1199	1090	820	723	638	558	508	493	410	406	404	374	352	308	5270
	Tetra	5599	1803	685	328	180	126	89	59	48	48	19	21	16	18	8	3	3	2	1	-	2	7
	Penta	736	188	62	21	5	3	7	2	-	-	-	1	-	-	-	-	-	-	-	1	-	-
	Hexa	725	199	88	51	34	17	8	10	7	5	2	5		6	1	1	2	2	1	1	-	7
Aegilops tauschii	Mono	-	-	-	-	-	-	-	-	-	-	5772	3983	2964	2241	1916	1560	1552	1247	1081	854	788	4706
	Di	-	-	-	-	-	9135	5751	4112	3137	2753	2428	2191	1899	1715	1642	1410	1319	1049	971	770	746	6358
	Tri	-	-	-	4245	2625	1823	1392	1027	683	623	455	376	262	264	253	190	207	158	136	82	91	950
	Tetra	5360	1471	454	216	99	72	34	34	16	13	12	2	6	8	5	-	1	1	3	1	2	2
	Penta	704	129	44	11	4	3	2	-	-	1	-	-	-	-	-	-	-	-	-	-	-	-
	Hexa	467	124	28	14	18	2	3	1	-	-	-	-	-	-	1	-	-	-	-	-	-	4
Aegilops umbellulata	Mono	-	-	-	-	-	-	-	-	-	-	9323	6265	4526	3235	2165	1418	909	592	326	208	112	568
	Di	-	-	-	-	-	8330	5458	4386	3806	3838	3594	3492	3554	3310	3230	2998	2564	2275	2154	1919	1852	22941
	Tri	-	-	-	5503	3939	3090	2456	2124	1868	1651	1433	1262	1146	1110	1083	1045	971	934	957	880	841	14302
	Tetra	5832	1796	707	365	242	144	94	83	41	46	27	20	18	10	14	9	9	5	6	6	7	17
	Penta	772	187	69	23	10	6	5	1	1	2	-	-	-	-	-	1	-	-	-	-	-	-
	Hexa	2263	1136	619	389	256	180	135	92	59	35	27	21	21	18	9	9	9	5	4	4	4	52
Dasypyrum villosum	Mono	-	-	-	-	-	-	-	-	-	-	9332	6644	5011	3883	3040	2476	1958	1510	1164	900	644	2074
	Di	-	-	-	-	-	6175	3958	3035	2406	2161	2015	1977	1918	1725	1666	1550	1426	1315	1136	1099	983	13625
	Tri	-	-	-	9369	5964	4161	3087	2183	1563	1061	788	609	529	453	364	372	275	274	251	230	202	2145
	Tetra	4456	1616	572	253	129	97	60	53	48	22	19	15	9	10	9	4	3	3	2	1	2	8
	Penta	776	142	38	16	3	2	3	-	1	-	-	-	-	-	-	-	-	-	1	-	-	-
	Hexa	3169	2186	1551	1005	881	649	424	300	181	126	50	41	32	14	14	5	4	2	1	1	-	8
Hordeum marinum	Mono	-	-	-	-	-	-	-	-	-	-	4354	2892	1963	1483	1083	779	641	515	374	273	209	576
	Di	-	-	-	-	-	7032	4330	2993	2333	1894	1614	1309	1127	919	801	695	575	490	436	374	304	1701
	Tri	-	-	-	5828	3616	2347	1573	1193	778	560	482	348	271	244	173	167	133	108	86	74	74	642
	Tetra	4601	1316	449	220	111	78	39	30	21	14	8	5	3	2	5	-	-	1	1	-	-	4
	Penta	585	148	33	12	5	1	3	-	-	-	1	-	-	-	-	-	-	-	-	-	-	-
	Hexa	877	319	116	64	35	27	16	9	11	7	7	4	5	6	3	2	2	1	2	2	-	6
Hordeum spontaneum	Mono	-	-	-	-	-	-	-	-	-	-	2723	1682	1099	798	533	416	307	244	181	156	126	465
	Di	-	-	-	-	-	6781	4341	3039	2502	2136	1806	1508	1279	1215	1159	963	878	804	758	630	602	5490
	Tri	-	-	-	28386	17611	11177	7017	4422	2962	1963	1381	1030	767	601	481	386	281	234	191	145	129	857
	Tetra	6174	1809	561	260	119	77	34	33	17	13	8	12	2	3	2	5	2	-	2	1	1	2
	Penta	765	146	40	13	4	2	2	-	-	-	-	-	-	-	-	-	-	-	-	-	-	-
	Hexa	1175	353	114	72	34	18	9	16	3	6	3	3	1	3	2	3	-	-	-	-	2	3
Hordeum vulgare	Mono	-	-	-	-	-	-	-	-	-	-	9153	7020	5012	3354	2372	1674	1209	870	630	447	336	830
	Di	-	-	-	-	-	6586	4405	3057	2622	2112	1797	1573	1360	1316	1150	946	867	760	663	645	550	5015
	Tri	-	-	-	56325	40398	28934	21274	15962	11985	9080	7160	5680	4383	3677	3063	2540	2100	1708	1218	1058	824	3518
	Tetra	6727	1947	646	247	139	79	53	33	18	25	19	8	9	11	5	3	3	5	2	2	2	10
	Penta	849	160	27	7	2	-	1	-	1	1	-	-	-	-	-	-	-	-	1	-	-	-
	Hexa	2150	900	425	297	184	139	77	45	35	30	18	20	7	9	5	2	4	2	1	2	2	12
Hordeum vulgare var. nudum	Mono	-	-	-	-	-	-	-	-	-	-	8238	6054	4080	3716	2117	681	467	352	273	200	134	1098
	Di	-	-	-	-	-	6031	3878	2565	2132	1689	1318	1021	781	596	419	325	236	181	167	167	123	685
	Tri	-	-	-	16705	10447	6449	3796	2596	1728	1229	993	994	669	324	251	193	188	161	116	114	84	1092
	Tetra	5589	1407	481	174	115	48	46	38	16	8	10	4	8	2	7	2	1	2	3	-	-	49
	Penta	757	165	25	12	2	1	1	1		1	-	-	-	-	-	-	-	-	-	-	1	3
	Hexa	864	211	103	58	27	13	5	6	4	3	-	1	1	1	-	-	2	-	-	-	-	9
Leymus chinensis	Mono	-	-	-	-	-	-	-	-	-	-	14754	11079	8399	6626	5611	4870	4030	3198	2428	1880	1341	3320
	Di	-	-	-	-	-	13375	8052	5780	4642	3971	3410	2948	2618	2401	2041	1799	1547	1443	1269	1161	1142	15431
	Tri	-	-	-	7482	4473	2956	2037	1532	1129	849	611	493	393	322	266	229	172	147	133	102	126	558
	Tetra	5789	1603	633	344	168	107	47	43	30	14	12	5	6	2	6	5	2	3	1	1	1	4
	Penta	1346	329	104	57	25	20	18	8	10	7	-	-	3	3	2	1	-	-	1	1	-	2
	Hexa	1718	511	154	70	49	33	25	14	8	5	2	-	-	-	-	-	-	-	-	1	-	-
Thinopyrum elongatum	Mono	-	-	-	-	-	-	-	-	-	-	13175	9711	7633	6012	4782	3956	3238	2699	2268	1891	1513	10219
	Di	-	-	-	-	-	11637	7455	5433	4264	3562	2928	2521	2124	1912	1674	1446	1198	1086	934	911	740	6475
	Tri	-	-	-	5480	3346	2149	1586	1193	878	718	557	460	407	358	276	265	228	193	179	167	175	1528
	Tetra	6638	1944	752	289	133	90	55	32	31	17	16	25	18	15	7	9	8	9	6	4	1	27
	Penta	737	146	31	7	5	6	1	-	-	1	-	-	-	-	-	-	-	-	-	-	-	1
	Hexa	659	163	76	27	19	11	5	2	2	1	1	1	-	2	-	-	-	-	-	-	-	1
Triticum aestivum	Mono	-	-	-	-	-	-	-	-	-	-	2850	1312	587	344	146	80	49	30	14	4	5	14
	Di	-	-	-	-	-	32067	20964	15564	13027	12098	11077	10107	9112	8192	7531	6371	5272	4611	4012	3294	2859	15417
	Tri	-	-	-	11797	7276	5020	3669	2781	2294	1840	1553	1310	1049	980	930	798	726	603	545	480	419	3988
	Tetra	18127	5663	2063	927	509	346	227	120	85	62	52	37	33	14	19	9	7	6	3	3	2	10
	Penta	2060	493	147	57	23	15	9	1	-	3	1	1	1	-	-	-	-	-	1	-	-	-
	Hexa	1785	553	203	108	37	38	17	9	13	5	8	1	1	4	2	-	3	2	1	2	-	4
Triticum aestivum ssp. tibetanu Shao	Mono	-	-	-	-	-	-	-	-	-	-	11426	7190	5214	4045	3054	2472	1849	1455	1189	918	714	4021
	Di	-	-	-	-	-	33284	21614	16085	13514	12410	11320	10465	9485	8522	7550	6739	5644	4692	4126	3641	3131	20036
	Tri	-	-	-	11529	6895	4740	3414	2729	2166	1782	1490	1262	1051	899	853	730	662	588	575	480	441	7751
	Tetra	18712	6040	2122	982	558	351	214	146	80	59	46	30	23	12	16	11	9	8	2	5	2	9
	Penta	2161	458	142	57	20	9	8	4	4	1	1	2	1	1	-	-	-	-	-	-	-	-
	Hexa	1956	554	236	115	50	32	32	34	10	8	15	13	10	8	13	7	2	3	4	-	1	6
Triticum dicoccoides	Mono	-	-	-	-	-	-	-	-	-	-	2021	964	462	192	121	60	32	21	5	3	3	5
	Di	-	-	-	-	-	22908	14274	10272	8391	7666	7070	6535	6132	5734	5470	5108	4362	3757	3338	3011	2766	23469
	Tri	-	-	-	7821	4778	3339	2538	1941	1563	1307	1104	992	871	787	670	609	561	520	476	430	382	3874
	Tetra	12322	3944	1518	696	388	258	150	96	83	57	38	28	20	11	6	5	7	8	2	4	3	6
	Penta	1474	341	100	35	12	9	3	-	1	-	-	-	-	-	-	-	-	-	-	-	-	-
	Hexa	1247	385	152	86	32	24	16	12	7	7	1	2	2	-	-	2	-	-	-	1	-	1
Triticum monococcum	Mono	-	-	-	-	-	-	-	-	-	-	17260	12222	8232	6217	5016	4146	3316	2621	2053	1476	1117	2765
	Di	-	-	-	-	-	13198	8976	6999	6073	5787	5316	5027	4470	4226	3758	3191	2702	2286	1972	1799	1511	9501
	Tri	-	-	-	5859	4144	3245	2577	2092	1762	1526	1326	1195	1112	1085	960	945	863	825	804	737	755	7113
	Tetra	6418	2097	775	343	201	117	76	60	45	37	36	21	21	8	14	11	6	6	10	3	2	15
	Penta	740	173	44	28	6	2	3	-	-	2	1	-	-	-	-	-	-	-	-	-	-	-
	Hexa	925	430	228	103	52	41	26	16	14	8	13	6	1	6	4	3	-	-	2	-	-	2
Triticum spelta	Mono	-	-	-	-	-	-	-	-	-	-	8946	5880	4131	3232	2483	2031	1593	1226	957	760	596	3239
	Di	-	-	-	-	-	32131	21265	15836	13092	12297	11338	10371	9536	8612	7844	6855	5823	4996	4300	3849	3388	24289
	Tri	-	-	-	11991	7315	5020	3779	3014	2428	1912	1559	1298	1142	992	864	804	716	637	587	490	443	4874
	Tetra	17731	5525	1998	915	567	343	182	126	87	50	45	47	31	22	10	16	11	5	4	5	2	4
	Penta	2139	485	141	55	23	16	4	3	2	2	2	-	-	1	-	-	-	-	-	-	-	-
	Hexa	1817	521	186	100	46	25	24	15	4	7	5	4	4	1	1	3	-	1	1	-	-	3
Triticum durum	Mono	-	-	-	-	-	-	-	-	-	-	1515	689	345	180	94	55	28	22	7	2	4	-
	Di	-	-	-	-	-	24074	15571	11745	9908	8986	8443	7792	7379	6516	6009	5206	4374	3784	3192	2682	2299	11278
	Tri	-	-	-	8370	5100	3427	2608	2167	1679	1344	1179	974	883	759	712	681	583	567	513	376	371	3590
	Tetra	13306	4579	1704	800	406	284	187	111	80	55	46	30	28	14	14	7	8	4	3	6	1	4
	Penta	1523	369	118	36	24	12	3	1	-	1	-	-	-	-	-	-	-	-	-	-	-	-
	Hexa	1364	398	158	78	36	25	13	7	4	5	4	3	4	1	1	2	-	2	1	-	-	4
Triticum urartu	Mono	-	-	-	-	-	-	-	-	-	-	5547	4264	3138	2492	2140	1618	1585	1343	1807	1228	1197	12980
	Di	-	-	-	-	-	11412	6926	4685	3442	2776	2277	1944	1495	1343	1069	834	672	494	390	345	265	1476
	Tri	-	-	-	4467	3040	2149	1504	1202	885	678	525	430	352	297	271	203	169	178	175	114	102	829
	Tetra	6076	1738	639	293	165	120	65	53	38	27	22	17	13	11	5	4	6	3	4	1	3	8
	Penta	702	140	45	12	10	2	2	3	-	-	1	-	-	-	-	-	-	-	-	-	-	1
	Hexa	595	171	80	30	27	13	8	10	7	3	4	3	1	-	-	1	2	-	-	-	-	-

## Sheet: Table S4
Supplementary Table 4. Distribution of motif types in Triticeae species.
SSR Category	Motif Type	Repeat Count
		5	6	7	8	9	10	11	12	13	14	15	16	17	18	19	20	21	22	23	24	25	>25
Mono	T	-	-	-	-	-	-	-	-	-	-	17904	11487	7108	4887	3258	2569	1882	1523	1181	899	704	4655
	C	-	-	-	-	-	-	-	-	-	-	66513	44733	31474	23551	17671	13391	10586	8275	6848	5138	4092	21131
	A	-	-	-	-	-	-	-	-	-	-	18632	11795	7175	4778	3416	2533	2104	1600	1166	955	798	4848
	G	-	-	-	-	-	-	-	-	-	-	65836	44395	31540	23526	17757	13368	10660	8292	6867	5214	4051	20881
Di	AT	-	-	-	-	-	38397	25948	19894	16946	15618	14712	14062	13852	13556	13645	13229	12699	12413	12097	11386	10873	133968
	AG	-	-	-	-	-	30763	19072	14741	13554	13344	12752	12091	11134	10398	9393	7728	6104	4840	3771	3201	2752	16105
	GA	-	-	-	-	-	46829	30220	22007	17768	16623	15520	14425	13202	11562	9968	8291	6455	4967	4014	3106	2511	17609
	TC	-	-	-	-	-	46892	30546	23052	19267	18392	17756	17242	15785	14174	12373	10544	8127	6307	4866	3979	3265	19296
	CT	-	-	-	-	-	30142	18589	13906	12375	12215	10986	9826	9047	8370	7327	5882	4525	3700	3032	2356	1994	14776
	TA	-	-	-	-	-	26542	18044	13884	12011	10953	10394	9954	9881	9750	9857	9499	9347	9020	8841	8512	8098	107266
	CA	-	-	-	-	-	17893	11127	7553	5864	4619	3879	3231	2710	2315	2103	1818	1567	1402	1215	1130	959	7395
	TG	-	-	-	-	-	21529	14113	10065	7907	6234	5082	4440	3687	3233	2835	2417	2156	1919	1704	1522	1311	9721
	GT	-	-	-	-	-	17383	11506	8584	6625	5312	4271	3627	3104	2682	2345	2051	1697	1460	1311	1125	1000	7504
	AC	-	-	-	-	-	21151	14567	10955	8517	6891	5650	4798	4204	3614	3201	2771	2301	1991	1762	1563	1346	9926
	GC	-	-	-	-	-	365	160	91	53	28	10	3	4	-	-	1	-	1	-	-	-	-
	CG	-	-	-	-	-	319	121	65	31	19	2	3	2	-	1	-	-	-	1	1	-	-
Tri	TCT	-	-	-	15060	10796	8012	5545	3959	2863	2108	1558	1277	1056	870	775	700	627	536	527	521	445	8336
	AAG	-	-	-	14711	10970	8581	6436	4906	3562	2601	1984	1576	1297	1071	953	865	745	671	614	505	476	8306
	GTT	-	-	-	11503	8280	5855	4622	3443	2786	2320	1911	1532	1241	1126	890	802	717	647	570	449	431	5140
	GAA	-	-	-	9686	6595	4393	3075	2296	1751	1234	1096	922	758	642	553	543	508	424	407	390	354	7608
	CAG	-	-	-	759	327	142	80	51	34	18	16	10	9	3	6	1	1	1	1	3	4	11
	TCA	-	-	-	5512	3814	2783	2107	1683	1382	1198	1039	862	736	571	480	343	286	233	174	147	121	322
	GGT	-	-	-	3921	623	300	142	148	50	38	16	2	10	4	9	4	6	4	3	1	-	45
	ATG	-	-	-	5411	3746	2750	2136	1628	1354	1193	1045	943	733	573	445	375	270	246	169	111	79	261
	CCA	-	-	-	4367	681	298	162	120	51	24	18	14	8	6	2	3	1	1	1	2	2	25
	CTT	-	-	-	7787	5691	3972	2922	2105	1614	1307	1046	766	693	604	508	481	422	452	382	350	309	6452
	TTC	-	-	-	10437	8227	6353	4922	3919	2922	2255	1756	1429	1176	1001	929	834	734	636	651	579	508	7878
	GGA	-	-	-	2817	1494	789	468	275	161	113	60	37	32	26	17	18	11	8	6	6	4	25
	GAG	-	-	-	5832	3085	1712	895	553	348	195	132	73	48	33	25	12	12	15	8	13	9	30
	AGA	-	-	-	8821	6521	4996	3730	2821	2093	1631	1291	1071	924	803	671	656	561	535	454	416	421	8978
	CCT	-	-	-	3967	2155	1107	652	400	243	161	85	71	44	33	26	14	9	7	6	7	8	45
	AGT	-	-	-	920	693	580	490	402	335	305	255	253	218	215	157	171	186	176	145	153	143	1214
	AAT	-	-	-	2354	1457	1045	836	716	608	533	419	422	420	339	361	313	260	260	230	183	168	839
	TTA	-	-	-	2208	1525	1071	856	794	673	614	607	572	510	472	426	418	378	340	327	282	226	1104
	ACC	-	-	-	665	408	274	164	116	68	45	28	18	15	12	16	10	9	4	2	2	2	36
	GGC	-	-	-	1293	466	139	59	27	13	10	5	4	1	2	2	-	-	-	-	-	-	1
	TAG	-	-	-	1807	1329	1133	1003	851	730	570	461	404	350	318	293	263	196	207	193	145	134	1228
	TAT	-	-	-	1309	939	739	619	543	459	398	408	356	328	336	280	272	238	215	185	162	159	674
	ATC	-	-	-	1735	960	542	356	269	197	131	110	74	78	51	39	33	21	20	12	9	7	35
	ATT	-	-	-	1064	633	486	366	335	269	296	223	217	228	209	193	186	155	141	123	107	96	400
	CAT	-	-	-	1807	1046	677	500	296	236	172	115	100	81	63	60	43	36	11	14	9	14	35
	TGG	-	-	-	1758	1006	623	382	245	162	112	86	70	41	37	28	18	18	8	6	4	5	66
	GAT	-	-	-	2370	1249	777	485	309	282	196	155	95	91	58	38	46	28	29	15	10	12	45
	TTG	-	-	-	14440	10597	7663	5952	4758	3665	2760	2330	1958	1611	1329	1150	971	851	751	648	580	442	7300
	GCT	-	-	-	504	144	54	27	19	5	5	4	2	5	4	2	2	5	-	-	-	4	5
	TGC	-	-	-	664	279	121	73	41	26	16	19	8	10	9	4	6	4	5	6	1	1	20
	TCC	-	-	-	2893	1505	822	448	257	167	89	55	24	25	16	9	10	7	11	4	7	4	17
	ATA	-	-	-	1312	1010	838	740	711	590	509	451	447	421	398	415	359	309	313	276	215	220	950
	CCG	-	-	-	1250	409	195	59	33	19	3	3	3	2	1	1	-	1	-	-	-	-	-
	TAA	-	-	-	814	533	411	353	302	247	237	243	233	194	201	178	158	136	121	114	91	88	353
	AAC	-	-	-	10801	8087	5846	4569	3547	2788	2250	1839	1466	1317	1093	944	787	733	612	590	519	479	6991
	CGG	-	-	-	987	305	98	37	25	10	9	5	2	-	1	-	1	-	-	-	-	-	-
	CGC	-	-	-	1140	351	96	41	21	11	3	2	2	-	1	1	-	1	2	-	-	-	1
	GCG	-	-	-	1089	398	164	47	27	16	4	5	3	2	-	-	-	1	-	-	-	-	-
	TGA	-	-	-	1523	845	520	317	216	122	98	100	54	50	51	31	28	19	13	13	12	6	40
	CAA	-	-	-	9115	6663	4907	3692	3024	2586	2025	1774	1571	1313	1195	1076	966	899	844	788	709	699	8913
	AGG	-	-	-	13513	6815	3346	1499	770	342	166	89	54	33	20	14	17	10	13	9	15	2	38
	GCC	-	-	-	942	290	111	53	27	23	11	6	5	1	-	-	1	4	-	-	2	-	3
	CTC	-	-	-	14448	7483	3810	1863	841	483	217	118	55	39	52	22	21	14	8	5	7	5	52
	TAC	-	-	-	1744	1174	952	783	664	608	484	439	392	330	355	325	283	229	238	226	210	169	1396
	ACA	-	-	-	8394	6251	4760	3774	2909	2329	1874	1641	1422	1054	924	867	695	650	514	422	450	345	4614
	GTG	-	-	-	1146	516	314	166	134	74	56	25	25	10	8	8	9	5	4	2	2	3	23
	GTA	-	-	-	843	645	504	427	328	301	273	222	228	179	194	200	148	143	139	113	119	124	1053
	CGT	-	-	-	359	135	66	45	15	12	9	7	6	5	2	1	5	1	1	1	2	1	13
	CTA	-	-	-	1409	1028	810	724	576	576	525	427	402	352	314	291	301	231	236	192	168	169	1249
	TGT	-	-	-	6173	4760	3806	2921	2463	2023	1766	1425	1225	943	825	738	713	685	599	529	444	394	6142
	ACT	-	-	-	1002	817	632	493	451	382	356	285	256	187	172	170	159	145	139	91	82	92	751
	CGA	-	-	-	372	159	51	42	20	16	16	6	7	1	4	6	-	4	1	3	2	4	17
	GAC	-	-	-	376	207	66	49	31	18	17	10	6	7	5	5	4	3	4	3	1	4	25
	GCA	-	-	-	458	166	57	25	8	4	7	4	1	-	1	1	-	-	-	1	-	-	4
	CAC	-	-	-	2011	1198	836	581	395	305	221	151	74	53	41	29	21	10	11	5	2	9	36
	TCG	-	-	-	652	295	172	84	55	41	18	16	9	2	11	3	7	5	2	4	3	3	26
	CTG	-	-	-	854	294	146	85	55	34	28	25	17	12	14	13	13	14	11	22	12	12	121
	GTC	-	-	-	674	376	182	98	72	54	35	26	25	15	13	11	13	7	7	-	7	1	64
	ACG	-	-	-	666	424	193	103	54	47	31	22	19	11	19	12	5	5	9	10	1	6	56
	AGC	-	-	-	632	250	136	59	24	27	21	12	8	3	4	4	6	2	4	5	1	-	33
Tetra	TTTA	5884	1729	625	207	93	32	21	17	10	7	7	3	1	2	-	1	1	1	-	-	-	2
	TTCA	165	37	19	1	1	-	-	-	-	-	-	-	-	-	-	-	-	-	-	-	-	-
	TGAT	526	132	51	17	4	4	-	-	-	-	-	-	-	-	-	-	-	-	-	-	-	-
	TAGA	667	527	329	159	101	57	38	29	28	18	10	6	6	4	5	3	-	-	1	-	1	5
	GCAT	1630	245	34	17	3	1	-	-	-	-	-	-	-	-	-	-	-	-	-	-	-	-
	CCCT	879	288	94	34	23	14	6	4	3	1	2	2	-	1	-	-	-	1	-	-	-	-
	AAAT	5646	1774	554	217	108	56	41	29	10	11	7	4	2	2	-	2	1	-	-	1	1	-
	AATT	10103	3555	1019	418	199	84	41	28	14	3	6	4	2	1	1	-	-	-	-	1	-	-
	GCTG	337	67	13	3	1	-	-	-	-	-	-	-	-	-	-	-	-	-	-	-	-	-
	TCCA	1262	268	71	13	3	4	2	-	-	-	1	-	-	-	-	-	-	-	-	-	-	-
	CTGA	88	13	12	3	-	-	-	-	-	-	-	-	-	-	-	-	-	-	-	-	-	-
	AATA	2145	677	231	96	52	26	19	18	8	11	4	-	1	-	1	-	-	-	-	-	-	-
	GATG	2726	648	147	46	4	6	2	-	-	-	-	-	-	-	-	-	-	-	-	-	-	-
	TTTC	1976	616	221	124	82	27	14	6	5	2	4	2	3	-	2	1	1	1	-	-	-	-
	ATAC	4218	1716	852	484	352	245	188	146	93	63	66	37	41	31	28	19	19	11	7	7	6	22
	ATGG	1298	234	71	19	8	1	-	-	1	-	-	-	-	-	-	-	-	-	-	-	-	-
	TCTA	1131	749	543	350	244	186	132	76	61	49	28	22	17	17	9	3	12	8	3	2	3	15
	GATA	575	334	196	113	70	61	43	34	15	16	11	8	8	3	5	2	2	1	-	1	-	5
	GTTC	64	22	-	-	-	-	-	-	-	-	-	-	-	-	-	-	-	-	-	-	-	-
	TTAT	3491	1206	340	153	65	43	15	6	10	1	1	-	-	-	-	-	-	-	-	-	-	-
	TAAT	8883	4500	1425	549	296	134	69	46	15	14	15	2	3	1	1	-	-	-	-	-	-	-
	GGCG	426	86	12	6	1	-	-	-	-	-	-	-	-	-	-	-	-	-	-	-	-	-
	TATG	1997	1011	544	351	265	208	169	86	111	60	33	44	40	21	18	17	13	7	10	3	3	18
	CATC	2313	623	183	58	19	10	2	-	-	1	1	-	-	-	-	-	-	-	-	-	-	-
	CTAT	546	293	192	130	95	81	42	45	19	17	10	8	6	3	5	5	1	1	1	1	1	3
	ATTT	1432	441	129	34	10	4	1	1	2	1	-	-	-	-	-	-	-	-	-	-	-	-
	ATAG	1962	1169	763	614	399	292	193	117	67	36	32	31	22	7	9	10	8	2	2	2	1	4
	CATA	2428	940	383	244	156	129	66	45	59	38	22	19	10	5	13	7	5	5	3	1	3	9
	TTAA	20598	6775	1943	709	241	108	36	20	7	5	1	1	3	1	1	2	-	-	-	-	-	-
	ACAT	1163	500	309	176	135	110	74	51	34	26	29	23	14	15	14	6	10	3	6	5	4	11
	CTAC	30	14	19	5	-	-	-	-	-	-	-	-	-	-	-	-	-	-	-	-	-	-
	GTGC	942	272	90	53	27	15	9	8	3	4	4	-	-	-	-	1	-	-	-	-	-	-
	ATTA	6554	2890	924	374	183	120	52	28	9	5	1	1	1	-	-	-	-	-	-	-	-	-
	GACG	275	70	23	3	-	-	-	-	-	-	-	-	-	-	-	-	-	-	-	-	-	-
	TATC	1459	790	555	441	287	191	103	87	51	42	25	28	12	13	6	7	1	5	2	2	-	6
	CCGT	242	48	16	2	-	-	-	-	-	-	-	-	-	-	-	-	-	-	-	-	-	-
	ATGT	1282	571	273	198	138	98	62	59	31	30	30	24	21	11	10	9	3	6	6	6	3	6
	CGGA	142	39	4	-	-	-	-	-	-	-	-	-	-	-	-	-	-	-	-	-	-	-
	CTAG	2022	224	47	3	1	1	-	-	-	-	-	-	-	-	-	-	-	-	-	-	-	-
	TCCT	1524	521	211	64	33	12	8	2	1	-	-	1	-	-	-	-	-	-	-	-	-	-
	GCAG	312	58	15	3	-	-	-	-	-	-	-	-	-	-	-	-	-	-	-	-	-	-
	CAGG	181	44	23	-	-	-	-	-	-	-	-	-	-	-	-	-	-	-	-	-	-	-
	CCTC	1319	332	122	64	26	12	6	4	1	1	-	-	-	-	1	-	-	-	-	-	-	-
	TACA	518	229	150	108	78	75	53	41	37	16	23	18	16	10	3	1	5	4	2	8	3	4
	GAGG	1723	588	220	82	25	12	3	3	2	-	1	-	-	-	-	-	-	-	-	-	-	-
	GCGG	275	55	6	3	-	-	-	-	-	-	-	-	-	-	-	-	-	-	-	-	-	-
	AAAC	681	185	59	22	10	4	1	-	-	-	-	-	-	-	-	-	-	-	-	-	-	-
	GTTG	93	18	4	-	-	-	-	-	-	-	-	-	-	-	-	-	-	-	-	-	-	-
	CCGC	381	81	11	3	-	-	-	-	-	-	-	-	-	-	-	-	-	-	-	-	-	-
	AGAA	626	296	155	67	55	16	10	5	3	3	-	1	-	-	-	-	-	-	-	-	-	-
	AAAG	1833	648	279	124	69	51	18	15	6	1	-	-	-	-	-	-	-	-	-	-	-	-
	ATCA	208	39	17	5	5	3	2	-	-	1	-	-	-	-	-	-	-	-	-	-	-	-
	GTGG	441	89	23	3	-	-	-	-	-	-	-	-	-	-	-	-	-	-	-	-	-	-
	TGCA	6000	1035	232	40	10	4	2	2	-	-	-	-	-	-	-	-	-	-	-	-	-	-
	GCGT	762	181	65	29	11	12	4	2	7	-	2	-	1	-	1	1	-	-	2	-	-	1
	AGAT	1312	858	593	390	269	193	130	105	60	58	54	32	15	17	6	5	3	4	3	3	5	17
	GGCT	330	62	13	4	1	-	-	-	-	-	-	-	-	-	-	-	-	-	-	-	-	-
	CGTA	136	21	12	3	5	2	1	-	1	-	2	1	1	1	-	1	-	-	1	-	-	10
	TGAA	149	44	6	1	1	1	1	-	-	-	-	-	-	-	-	-	-	-	-	-	-	-
	AGTC	60	18	16	3	-	-	-	-	-	-	-	-	-	-	-	-	-	-	-	-	-	-
	GGGC	167	30	15	-	1	-	-	-	-	-	-	-	-	-	-	-	-	-	-	-	-	-
	CCCA	409	76	18	3	-	-	-	-	-	-	-	-	-	-	-	-	-	-	-	-	-	-
	CTTC	352	131	48	21	4	-	1	1	-	-	-	-	-	-	-	-	-	-	-	-	-	-
	CATG	6419	1292	216	31	5	6	-	1	-	-	-	-	-	-	-	-	-	-	-	-	-	-
	GTAT	3433	1188	472	247	178	120	93	60	38	32	28	15	18	12	13	15	8	6	8	6	3	6
	CCTT	330	125	63	18	11	1	2	-	-	-	-	-	-	-	-	-	-	-	-	-	-	-
	TGTA	1330	676	361	264	189	137	80	63	28	38	28	20	19	11	10	11	7	8	5	2	1	7
	CGGG	193	49	5	4	1	1	-	-	-	-	-	-	-	-	-	-	-	-	-	-	-	-
	CGCC	389	51	3	5	-	-	-	1	-	-	-	-	-	-	-	-	-	-	-	-	-	-
	CAAA	533	123	33	21	6	1	3	-	-	-	-	-	-	-	-	-	-	-	-	-	-	-
	TGGC	235	19	6	2	-	-	-	-	-	-	-	-	-	-	-	-	-	-	-	-	-	-
	CGTC	274	52	14	2	-	-	-	-	-	-	-	-	-	-	-	-	-	-	-	-	-	1
	AACC	106	22	2	-	-	-	-	-	-	-	-	-	-	-	-	-	-	-	-	-	-	-
	CCAC	228	44	6	1	1	-	-	-	-	-	-	-	-	-	-	-	-	-	-	-	-	-
	ATCT	1608	1044	572	386	288	205	108	98	60	50	23	21	13	10	8	3	4	3	4	2	-	5
	GGAT	820	238	98	16	7	2	-	1	-	-	-	-	-	-	-	-	-	-	-	-	-	-
	GGGA	1155	329	141	43	20	8	4	2	1	4	-	-	-	-	1	1	-	-	-	-	-	-
	TTGA	483	151	24	11	6	-	-	-	1	-	-	-	-	-	-	-	-	-	-	-	-	-
	ACCC	200	19	9	-	-	-	-	-	-	-	-	-	-	-	-	-	-	-	-	-	-	-
	CTCC	2115	765	301	93	34	7	1	7	1	-	2	1	-	1	-	-	1	-	-	-	-	2
	ATGC	1822	227	38	9	3	1	-	-	-	-	-	-	-	-	-	-	-	-	-	-	-	-
	GGCA	180	65	12	1	1	-	-	-	-	-	-	-	-	-	-	-	-	-	-	-	-	-
	TCGG	73	12	5	-	-	-	-	-	-	-	-	-	-	-	-	-	-	-	-	-	-	-
	CCTG	256	80	24	14	4	-	-	-	-	-	-	-	-	-	-	-	-	-	-	-	-	-
	TGGA	1016	253	68	23	9	2	1	-	-	-	-	-	-	-	-	-	-	-	-	-	-	-
	TATT	2073	562	166	58	19	9	5	2	3	2	1	1	1	-	1	1	-	-	-	-	1	-
	TTCT	751	233	104	83	38	21	11	3	3	-	1	-	-	-	-	-	-	-	-	-	-	1
	ATAA	1470	575	186	72	28	10	13	4	6	-	1	2	1	1	2	-	-	-	-	-	-	-
	AGCG	193	20	6	2	1	-	-	-	-	-	-	-	-	-	-	-	-	-	-	-	-	-
	GGTG	147	37	11	1	1	1	1	-	-	-	-	-	-	-	-	-	-	-	-	-	-	-
	GGAA	322	92	29	6	-	2	1	-	-	-	2	-	-	-	-	-	-	-	-	-	-	-
	ATCC	1178	235	64	25	6	1	-	-	-	-	-	-	-	-	-	-	-	-	-	-	-	-
	GAGC	277	44	10	2	1	-	-	-	-	-	-	-	-	-	-	-	-	-	-	-	-	-
	CAAG	316	57	10	7	1	-	-	-	-	-	-	-	-	-	-	-	-	-	-	-	-	-
	CCAT	1330	269	55	17	7	3	-	-	1	-	-	-	-	-	-	-	-	-	-	-	-	-
	TAAA	3517	881	326	97	26	13	4	4	2	2	1	-	-	-	1	-	-	-	-	-	-	-
	CACG	1009	293	98	48	23	10	8	4	3	-	2	-	1	-	-	-	-	-	-	-	-	1
	AGGA	1246	513	170	62	31	9	2	3	5	-	-	1	2	1	-	-	-	-	-	-	-	-
	CACC	411	116	13	2	-	-	-	-	-	-	-	-	-	-	-	-	-	-	-	-	-	-
	GGAG	1327	377	113	43	19	9	8	2	3	3	-	-	-	-	-	-	-	1	-	-	-	-
	CATT	186	70	22	2	1	1	2	-	-	-	-	-	-	-	-	-	-	-	-	-	-	-
	TAGT	109	26	4	-	-	1	-	-	-	-	-	-	-	-	-	-	-	-	-	-	-	-
	ACGC	388	54	9	7	1	2	1	-	1	-	-	-	-	-	1	-	-	-	-	-	-	1
	TCCC	494	136	37	11	7	2	-	-	-	-	-	-	-	-	-	-	-	-	-	-	-	-
	ACGG	164	12	5	1	-	-	-	-	-	-	-	-	-	-	-	-	-	-	-	-	-	-
	CTCG	670	62	4	1	-	-	-	-	-	-	-	-	-	-	-	-	-	-	-	-	-	-
	CGAG	214	17	1	1	-	-	-	-	-	-	-	-	-	-	-	-	-	-	-	-	-	-
	CCAG	202	38	18	-	-	-	-	1	-	-	-	-	-	-	-	-	-	-	-	-	-	-
	GAAG	276	96	41	11	3	4	2	-	-	1	-	-	-	-	-	-	-	-	-	-	-	-
	CGTT	913	70	8	-	-	-	-	-	-	-	-	-	-	-	-	-	-	-	-	-	-	-
	AAGG	639	220	72	32	12	1	-	-	-	-	-	-	2	-	-	-	-	-	-	-	-	-
	GGGT	274	56	8	1	1	1	-	-	-	-	-	-	-	-	-	-	-	-	-	-	-	-
	AGCT	1430	99	14	3	1	-	-	2	-	-	-	-	-	-	-	-	-	-	-	-	-	-
	ACAA	377	107	41	18	2	4	1	-	-	-	-	-	-	-	-	-	-	-	-	-	-	-
	AATC	232	62	14	3	-	1	-	1	-	1	-	-	-	-	-	-	-	-	-	-	-	-
	ACCA	65	13	6	2	1	-	-	-	-	-	-	-	-	-	-	-	-	-	-	-	-	-
	CAGC	315	62	9	3	-	-	-	-	-	-	-	-	-	-	-	-	-	-	-	-	-	-
	AACG	742	45	6	2	-	-	-	-	-	-	-	-	-	1	-	-	-	-	-	-	-	-
	TCTT	1003	388	182	100	50	34	18	12	9	12	3	2	-	2	-	-	-	-	-	-	-	-
	GCAA	148	25	5	1	-	-	-	-	-	-	-	-	-	-	-	-	-	-	-	-	-	-
	TTCC	268	82	30	10	3	1	-	-	-	-	-	-	-	-	-	-	-	-	-	-	-	-
	GATT	203	77	25	6	2	-	-	-	-	-	-	-	-	-	-	-	-	-	-	-	-	-
	TCAT	144	56	11	5	5	6	-	-	1	-	-	-	-	1	-	-	-	-	-	-	-	-
	TCAA	800	208	53	8	5	3	3	1	-	-	-	-	-	-	-	-	-	-	-	-	-	-
	GCCC	112	23	8	2	1	-	-	-	-	-	-	-	-	-	-	-	-	-	-	-	-	-
	TCAC	127	42	14	6	7	-	-	-	-	-	-	-	-	-	-	-	-	-	-	-	-	-
	GTGA	147	53	16	11	2	-	1	-	1	-	-	-	-	-	-	-	-	-	-	-	-	-
	GACA	87	21	8	-	1	-	-	1	-	-	-	-	-	-	-	-	-	-	-	-	-	-
	AGCA	263	38	16	1	-	-	-	-	-	-	-	-	-	-	-	-	-	-	-	-	-	-
	CCCG	206	26	3	1	-	-	-	-	-	-	-	-	-	-	-	-	-	-	-	-	-	-
	TGTC	80	23	16	5	2	1	-	-	-	-	-	-	-	-	-	-	-	-	-	-	-	-
	TGTT	457	184	52	8	8	1	1	1	-	-	-	-	-	-	-	-	-	-	-	-	-	-
	GCAC	854	158	46	34	12	9	3	8	1	3	1	-	2	-	1	-	-	-	-	-	-	-
	GTCC	181	50	11	4	-	-	-	-	-	-	-	-	-	-	-	-	-	-	-	-	-	-
	GTCA	70	22	11	2	-	-	-	-	-	-	-	-	-	-	-	-	-	-	-	-	-	-
	TAAC	66	24	4	1	2	2	-	1	-	-	-	-	-	-	-	-	-	-	-	-	-	-
	AGCC	340	56	12	4	-	-	-	-	-	-	-	-	-	-	-	-	-	-	-	-	-	-
	TCGT	101	8	-	-	-	-	-	-	-	-	-	-	-	-	-	-	-	-	-	-	-	-
	ATTC	184	56	12	3	2	-	-	1	-	-	-	-	-	-	-	-	-	-	-	-	-	-
	CCGG	155	14	-	4	-	-	-	-	-	-	-	-	-	-	-	-	-	-	-	-	-	-
	TACG	148	23	14	5	3	1	3	1	-	2	1	1	1	-	-	-	-	-	-	-	-	8
	AGGG	465	130	37	16	3	1	1	-	1	-	1	-	-	-	-	-	-	-	-	-	-	-
	GCTA	433	50	3	3	-	-	-	-	-	-	-	-	-	-	-	-	-	-	-	-	-	-
	TCCG	180	62	17	1	-	-	-	-	-	-	-	-	-	-	-	-	-	-	-	-	-	-
	TAGC	497	64	5	1	-	-	-	-	-	-	-	-	-	-	-	-	-	-	-	-	-	-
	TTAG	650	140	30	7	4	-	-	1	-	-	1	-	-	-	-	-	-	-	-	-	-	-
	GCTC	243	27	8	-	-	-	-	-	-	-	-	-	-	-	-	-	-	-	-	-	-	-
	AAGA	1277	367	169	93	59	27	18	18	5	4	-	-	-	1	-	-	-	1	-	-	-	-
	GAAA	722	279	121	68	32	17	8	1	1	-	3	-	1	-	-	-	-	-	-	-	-	-
	CAGT	72	9	4	-	-	-	-	-	-	-	-	-	-	-	-	-	-	-	-	-	-	-
	CGCA	454	108	46	14	7	8	6	8	2	3	2	-	3	-	-	-	-	1	-	-	-	2
	TGGG	194	26	3	-	-	-	-	-	-	-	-	-	-	-	-	-	-	-	-	-	-	-
	GCGA	570	36	4	7	-	-	-	-	-	-	-	-	-	-	-	-	-	-	-	-	-	-
	ATGA	222	51	11	2	1	-	1	1	-	-	-	-	-	-	-	-	-	-	-	-	-	-
	TGCG	563	165	33	17	10	6	1	1	1	-	-	2	-	-	1	-	-	-	-	-	-	-
	CTGC	258	54	15	3	-	-	-	-	-	-	-	-	-	-	-	-	-	-	-	-	-	-
	CGAT	188	7	-	-	-	-	-	-	-	-	-	-	-	-	-	-	-	-	-	-	-	-
	CTGG	186	35	2	3	-	-	-	-	-	-	-	-	-	-	-	-	-	-	-	-	-	-
	ACAG	111	36	10	2	1	1	1	1	-	-	-	-	-	-	-	-	-	-	-	-	-	-
	GTCT	54	9	2	6	1	1	-	-	-	-	-	-	-	-	-	-	-	-	-	-	-	-
	ACGT	287	44	14	3	3	4	2	5	1	2	1	-	2	-	2	-	-	-	1	-	-	15
	GCTT	100	12	3	1	-	1	-	-	-	-	-	-	-	-	-	-	-	-	-	-	-	-
	TTGC	327	72	12	2	-	-	-	-	-	-	-	-	-	-	-	-	-	-	-	-	-	-
	GGTT	88	26	6	1	-	-	-	-	-	-	-	-	-	-	-	-	-	-	-	-	-	-
	CGTG	607	163	40	21	7	3	-	3	3	2	-	1	1	-	-	-	-	-	-	-	-	-
	TTTG	590	141	40	12	7	3	6	-	-	-	-	-	-	-	-	-	-	-	-	-	-	-
	CGCT	178	20	4	3	-	-	-	-	-	-	-	-	-	-	-	-	-	-	-	-	-	-
	AATG	134	51	21	2	-	-	1	2	-	-	-	-	-	-	-	-	-	-	-	-	-	-
	CAGA	67	23	12	3	2	-	-	-	-	-	-	-	-	-	-	-	-	-	-	-	-	-
	AAGC	202	25	5	1	-	-	-	-	1	-	-	-	-	-	-	-	-	-	-	-	-	-
	CTCA	226	97	30	6	4	1	1	-	-	-	1	-	-	-	-	-	-	-	-	-	-	-
	GCCG	345	21	3	-	-	-	-	-	-	-	-	-	-	-	-	-	-	-	-	-	-	-
	CACT	153	42	27	5	2	7	-	-	1	-	-	-	-	-	-	-	-	-	-	-	-	-
	CGGC	267	9	2	-	-	-	-	-	-	-	-	-	-	-	-	-	-	-	-	-	-	-
	GTTT	225	63	18	5	1	1	1	-	-	-	-	-	-	-	-	-	-	-	-	-	-	-
	TTGG	107	19	2	1	-	-	-	-	-	-	-	-	-	-	-	-	-	-	-	-	-	-
	AACA	442	146	47	20	9	4	-	-	-	-	-	-	-	-	-	-	-	-	-	-	-	-
	TGAC	84	23	2	-	-	-	-	-	-	-	-	-	-	-	-	-	-	-	-	-	-	-
	GTAC	363	59	16	3	3	2	1	1	1	-	-	-	-	-	1	1	-	1	-	-	-	9
	TGCC	212	34	6	3	-	-	-	-	-	-	-	-	-	-	-	-	-	-	-	-	-	-
	CTGT	100	28	16	3	1	1	-	-	-	1	-	-	-	-	-	-	-	-	-	-	-	-
	GCCA	226	41	7	2	-	-	-	-	-	-	-	-	-	-	-	-	-	-	-	-	-	-
	GGAC	270	31	12	-	-	-	-	-	-	-	-	-	-	-	-	-	-	-	-	-	-	-
	TTGT	594	179	53	16	9	2	3	-	1	1	-	-	1	-	-	-	-	-	-	-	-	-
	GAAC	258	24	3	-	-	-	-	-	-	-	-	-	-	-	-	-	-	-	-	-	-	-
	GAGT	125	40	18	5	1	2	-	1	1	-	-	-	-	-	-	-	-	-	-	-	-	-
	CTTT	711	271	120	64	34	11	6	1	-	1	-	2	-	-	-	-	-	-	-	-	-	-
	TGCT	279	49	11	7	-	-	-	-	-	-	-	-	-	-	-	-	-	-	-	-	-	-
	CGAA	38	11	1	-	-	-	-	-	-	-	-	-	-	-	-	-	-	-	-	-	-	-
	AGGC	165	32	4	3	-	-	-	-	-	-	-	-	-	-	-	-	-	-	-	-	-	-
	TCGC	178	9	3	-	-	-	-	-	-	-	-	-	-	-	-	-	-	-	-	-	-	-
	GACC	94	27	1	1	-	-	-	-	-	-	-	-	-	-	-	-	-	-	-	-	-	-
	CAAC	106	24	1	2	-	-	-	-	-	-	-	-	-	-	-	-	-	-	-	-	-	-
	ATCG	79	15	-	-	-	-	-	-	-	-	-	-	-	-	-	-	-	-	-	-	-	4
	TGGT	103	11	3	1	-	-	-	-	-	-	-	-	-	-	-	-	-	-	-	-	-	-
	CCAA	102	40	11	2	-	-	-	-	-	-	-	-	-	-	-	-	-	-	-	-	-	-
	TTCG	36	4	-	-	-	-	-	-	-	-	-	-	-	-	-	-	-	-	-	-	-	-
	GTTA	137	16	8	-	-	1	-	-	-	-	-	-	-	-	-	-	-	-	-	-	-	-
	ATTG	110	38	8	2	1	1	-	-	-	-	-	-	-	-	-	-	-	-	-	-	-	-
	GCCT	174	50	7	7	-	1	-	-	-	-	-	-	-	-	-	-	-	-	-	-	-	-
	TCGA	83	6	2	2	-	-	-	-	-	-	-	-	-	-	-	-	-	-	-	-	-	-
	TCTG	123	48	8	1	6	2	2	-	-	-	-	-	-	-	-	-	-	-	-	-	-	-
	CTTG	231	30	7	3	1	3	-	-	-	-	-	-	-	-	-	-	-	-	-	-	-	-
	ACTG	40	16	10	2	-	-	-	-	-	-	-	-	-	-	-	-	-	-	-	-	-	-
	CGGT	91	19	1	-	-	-	-	-	-	-	-	-	-	-	-	-	-	-	-	-	-	-
	GACT	48	10	1	-	-	-	-	-	-	-	-	-	-	-	-	-	-	-	-	-	-	-
	TCAG	51	16	1	2	-	-	-	-	-	-	-	-	-	-	-	-	-	-	-	-	-	-
	TGAG	63	23	9	1	1	-	-	-	-	1	-	-	-	-	-	-	-	-	-	-	-	-
	CGAC	85	10	2	2	-	-	-	-	-	-	-	-	-	-	-	-	-	-	-	-	-	-
	TACT	47	26	2	1	4	1	-	-	-	-	-	-	-	-	-	-	-	-	-	-	-	-
	AGAC	103	31	8	4	-	1	2	-	-	-	-	-	-	-	-	-	-	-	-	-	-	-
	AGGT	33	12	2	3	2	-	-	-	-	-	-	-	-	-	-	-	-	-	-	-	-	-
	GATC	315	24	10	-	1	1	-	-	-	-	-	-	-	-	-	-	-	-	-	-	-	-
	GTAA	93	26	11	2	-	-	-	-	-	-	-	-	-	-	-	-	-	-	-	-	-	-
	CTAA	574	109	30	6	1	2	1	-	-	-	-	-	-	-	-	-	-	-	-	-	-	-
	GGTA	17	6	1	-	-	-	-	1	-	-	-	-	-	-	-	-	-	-	-	-	-	-
	ACTA	67	26	8	6	4	-	-	-	-	-	-	-	-	-	-	-	-	-	-	-	-	-
	CAAT	152	56	15	3	-	-	-	-	-	-	-	-	-	-	-	-	-	-	-	-	-	-
	GAAT	104	48	9	-	-	-	-	-	1	-	-	-	-	-	-	-	-	-	-	-	-	-
	AGTG	133	51	15	2	2	-	-	-	-	-	-	-	-	-	-	-	-	-	-	-	-	-
	CCTA	30	12	2	3	-	-	-	-	-	-	-	-	-	-	-	-	-	-	-	-	-	-
	GGCC	136	9	-	-	-	-	-	-	-	-	-	-	-	-	-	-	-	-	-	-	-	-
	TTAC	85	11	4	2	3	-	-	-	-	-	-	-	-	-	-	-	-	-	-	-	-	-
	GTCG	62	6	1	-	-	-	-	-	-	-	-	-	-	-	-	-	-	-	-	-	-	-
	CTTA	38	8	-	3	-	-	-	1	-	-	-	-	-	-	-	-	-	-	-	-	-	-
	AGTT	49	28	17	1	-	2	-	1	-	-	-	-	-	-	-	-	-	-	-	-	-	-
	ACGA	51	7	1	-	-	-	-	-	-	-	-	-	-	-	-	-	-	-	-	-	-	-
	GGTC	50	14	3	1	-	-	-	-	-	-	-	-	-	-	-	-	-	-	-	-	-	-
	ACTC	32	5	4	3	2	-	-	-	-	-	-	-	-	-	-	-	-	-	-	-	-	-
	TACC	27	8	6	-	-	-	-	-	-	-	-	-	-	-	-	-	-	-	-	-	-	-
	ACCT	22	8	2	4	-	-	-	-	-	1	-	-	-	-	-	-	-	-	-	-	-	-
	GTAG	31	5	3	-	3	-	-	-	-	1	-	-	-	-	-	-	-	-	-	-	-	-
	AACT	102	42	8	2	2	-	-	-	-	1	-	-	-	-	1	-	-	-	-	-	-	-
	TAGG	25	20	9	4	1	-	1	-	-	-	-	-	-	-	-	-	-	-	-	-	-	-
	ACCG	47	15	5	4	-	-	-	-	-	-	-	-	-	-	-	-	-	-	-	-	-	-
	AGTA	36	12	2	1	-	-	-	-	-	-	-	-	-	-	-	-	-	-	-	-	-	-
	TAAG	22	15	2	2	-	1	-	1	-	-	-	-	-	-	-	-	-	-	-	-	-	-
	CCGA	60	6	2	-	-	-	-	-	-	-	-	-	-	-	-	-	-	-	-	-	-	-
	AAGT	8	6	3	1	-	-	-	-	-	-	-	-	-	-	-	-	1	-	1	-	-	-
	ACTT	19	2	-	-	-	-	-	-	-	-	-	-	-	-	-	-	-	-	-	-	-	-
Penta	AAGAA	78	26	5	1	-	-	-	-	-	-	-	-	-	-	-	-	-	-	-	-	-	-
	GGCGA	126	22	11	6	1	-	1	2	-	-	-	-	-	-	-	-	-	-	-	-	-	-
	CTCCA	29	2	-	1	-	-	-	-	-	-	-	-	-	-	-	-	-	-	-	-	-	-
	CTCCT	186	49	14	3	3	2	-	1	-	1	-	-	-	-	-	1	-	-	-	-	-	-
	CCCAC	29	4	-	-	-	-	-	-	-	-	-	-	-	-	-	-	-	-	-	-	-	-
	CTCTC	292	68	12	8	4	-	-	-	-	-	-	-	-	-	-	-	-	-	-	-	-	-
	GAAGA	52	18	5	6	-	-	1	-	-	-	-	-	-	-	-	-	-	-	-	-	-	-
	GCGTG	18	4	4	4	2	-	-	1	-	-	-	-	-	-	-	-	-	-	-	-	-	-
	AGCCC	17	1	-	-	-	-	-	-	-	-	-	-	-	-	-	-	-	-	-	-	-	-
	TCCCC	59	16	2	-	-	-	-	-	-	-	-	-	-	-	-	-	-	-	-	-	-	-
	ACCCG	115	10	1	1	-	2	-	-	-	-	-	-	-	-	-	-	-	-	-	-	-	-
	CCCGA	128	17	4	2	-	-	-	-	-	-	-	-	-	-	-	-	-	-	-	-	-	-
	GGGTC	31	7	6	-	2	-	1	-	-	-	-	-	-	-	-	-	-	-	-	-	-	-
	CCCGG	19	3	1	-	-	-	-	-	-	-	-	-	-	-	-	-	-	-	-	-	-	-
	GGGGT	80	10	4	-	-	-	-	-	-	-	-	-	-	-	-	-	-	-	-	-	-	-
	TGTTT	27	6	2	-	-	-	-	-	-	-	-	-	-	-	-	-	-	-	-	-	-	-
	GAAAA	156	35	9	2	4	-	-	-	-	-	-	-	-	-	-	-	-	-	-	-	-	-
	ATAAG	2	-	-	-	-	-	-	-	-	-	-	1	-	-	-	-	-	-	-	-	-	-
	GGCGT	202	55	20	7	5	1	1	-	1	1	2	-	-	-	-	-	-	-	-	-	-	-
	AAACC	10	2	-	-	-	-	-	-	-	-	-	-	-	-	-	-	-	-	-	-	-	-
	CCTCT	900	198	49	13	3	3	1	1	-	-	-	-	-	-	-	-	-	-	-	-	-	-
	GAGAG	259	64	20	4	3	-	-	-	-	-	-	-	-	-	-	-	-	-	-	-	-	-
	CCCGC	22	6	1	-	-	1	-	-	-	-	-	-	-	-	-	-	-	-	-	-	-	-
	AGAGG	119	40	6	-	-	1	2	-	-	-	-	-	-	-	-	-	-	-	-	-	-	-
	GGAGA	622	169	45	15	4	1	-	-	-	-	-	-	-	-	-	-	-	-	-	-	-	-
	GAACC	32	14	6	-	1	-	-	-	-	-	-	-	-	-	-	-	-	-	-	-	-	-
	CGCCA	340	121	50	36	20	10	3	1	4	-	-	1	-	1	-	-	-	-	-	-	-	-
	TTAAT	13	3	-	1	-	-	-	-	-	-	-	-	-	-	-	-	-	-	-	-	-	-
	AGGAG	169	47	19	4	1	1	-	-	-	-	-	-	-	-	-	-	-	-	-	-	-	-
	TTATT	190	16	1	1	-	-	-	-	-	-	-	-	-	-	-	-	-	-	-	-	-	-
	GTCGG	188	18	3	2	-	2	1	-	-	-	-	-	-	-	-	-	-	-	-	-	-	-
	AGCAG	20	3	-	-	-	-	-	-	-	-	-	-	-	-	-	-	-	-	-	-	-	-
	CTGCT	38	1	-	1	-	-	-	-	-	-	-	-	-	-	-	-	-	-	-	-	-	-
	CCCCA	169	13	3	-	-	-	-	-	-	-	-	-	-	-	-	-	-	-	-	-	-	-
	GCGAG	23	6	1	1	-	-	-	-	-	-	-	-	-	-	-	-	-	-	-	-	-	-
	AAAAG	481	96	31	5	2	1	-	1	-	-	-	-	-	-	-	-	-	-	-	-	1	-
	TTTTA	286	29	4	-	-	-	-	-	-	-	-	-	-	-	-	-	-	-	-	-	-	-
	GATTT	24	8	-	-	-	-	-	-	-	-	-	-	-	-	-	-	-	-	-	-	-	-
	GAGGA	317	79	14	3	-	-	1	-	-	-	-	-	-	-	-	-	-	-	-	-	-	-
	TGTTG	17	3	-	-	-	-	-	-	-	-	-	-	-	-	-	-	-	-	-	-	-	-
	AATAA	197	14	2	-	-	-	-	-	-	-	-	-	-	-	-	-	-	-	-	-	-	-
	ACAAA	129	12	9	5	-	-	-	-	-	-	-	-	-	-	-	-	-	-	-	-	-	-
	AAAGA	298	61	27	8	6	3	-	-	-	-	-	-	-	-	-	-	-	-	-	-	-	-
	GTTTA	51	13	3	-	1	-	1	-	-	-	-	-	-	-	-	-	-	-	-	-	-	-
	CGCCT	260	96	51	13	5	4	2	-	-	1	1	-	-	-	-	-	-	-	-	-	-	-
	GGTCG	38	7	1	2	-	-	-	-	-	-	-	-	-	-	-	-	-	-	-	-	-	-
	TTTTC	474	79	20	7	5	-	1	-	-	-	-	-	-	-	-	-	-	-	-	-	-	-
	TCGAT	3	-	-	-	-	-	-	-	-	-	-	-	-	-	-	-	-	-	-	-	-	-
	CGCGT	44	18	6	3	-	1	1	-	-	-	1	-	-	-	-	-	-	-	-	-	-	-
	ATATA	61	16	14	5	3	3	3	-	-	2	-	1	-	-	-	-	-	-	-	-	-	-
	CCTGT	1	2	-	-	-	-	-	-	-	-	-	-	-	-	-	-	-	-	-	-	-	-
	AAAAT	693	96	12	6	-	1	1	1	-	-	-	-	-	-	-	-	-	-	-	-	-	-
	CTCGC	48	7	4	2	1	-	-	1	-	-	-	-	-	-	-	-	-	-	-	-	-	-
	GTGGA	10	-	-	-	-	-	-	-	-	-	-	-	-	-	-	-	-	-	-	-	-	-
	TCTCC	97	12	5	1	1	-	-	-	-	-	-	1	-	-	-	-	-	-	-	-	-	-
	AGAAA	215	61	10	5	-	1	-	1	-	-	-	-	-	-	-	-	-	-	-	-	-	-
	TGACC	3	-	-	-	-	-	-	-	-	-	-	-	-	-	-	-	-	-	-	-	-	-
	CTCAT	25	11	3	2	1	-	-	-	-	-	-	-	-	-	-	-	-	-	-	-	-	-
	GGCCG	59	17	7	6	1	-	-	-	-	-	-	-	-	-	-	-	-	-	-	-	-	-
	GGGAG	172	26	2	-	-	-	-	-	-	-	-	-	-	-	-	-	-	-	-	-	-	-
	GGCGG	45	7	7	2	1	1	-	-	-	-	-	-	-	-	-	-	-	-	-	-	-	-
	CGGCA	15	5	3	2	3	2	-	-	-	-	-	-	-	-	-	-	-	-	-	-	-	-
	TTTAA	5	1	-	-	-	-	-	-	-	-	-	-	-	-	-	-	-	-	-	-	-	-
	AAATA	260	40	8	4	1	-	-	-	-	-	-	-	-	-	-	-	-	-	-	-	-	-
	TGGCA	15	3	-	-	-	-	-	-	-	-	-	-	-	-	-	-	-	-	-	-	-	-
	GGGGA	117	11	3	3	1	2	-	2	-	-	-	-	-	-	-	-	-	-	-	-	-	-
	TTCCT	8	5	1	-	1	-	-	-	-	-	-	-	-	-	-	-	-	-	-	-	-	-
	CGACG	57	19	8	4	2	-	2	-	1	-	-	-	-	-	-	-	-	-	1	-	-	-
	GCCTC	39	7	1	2	-	-	-	-	-	-	-	-	-	-	-	-	-	-	-	-	-	-
	TTGTA	23	13	7	2	1	2	2	2	-	-	1	-	-	-	-	-	-	-	-	-	-	-
	CTCCC	137	22	7	-	-	1	-	2	-	-	-	-	-	-	-	-	-	-	-	-	-	-
	CGAAC	29	5	1	2	-	-	-	-	-	-	-	-	-	-	-	-	-	-	-	-	-	-
	CTCGT	7	-	-	-	-	-	-	-	-	-	-	-	-	-	-	-	-	-	-	-	-	-
	GAGAC	10	1	-	-	-	-	-	-	-	-	-	-	-	-	-	-	-	-	-	-	-	-
	CGTGG	100	71	18	15	13	4	1	-	-	-	-	-	-	-	-	-	-	-	-	-	-	-
	AGACG	6	-	-	-	-	-	-	-	-	-	-	-	-	-	-	-	-	-	-	-	-	-
	AGGGG	115	11	1	-	-	-	-	-	-	-	-	-	-	-	-	-	-	-	-	-	-	-
	CGAGC	33	7	-	-	1	-	-	-	-	-	-	-	-	-	-	-	-	-	-	-	-	-
	GGCAG	14	5	-	-	-	-	-	-	-	-	-	-	-	-	-	-	-	-	-	-	-	-
	GAGCA	21	1	-	-	-	-	-	-	-	-	-	-	-	-	-	-	-	-	-	-	-	-
	CGGGT	11	1	-	-	-	-	-	-	-	-	-	-	-	-	-	-	-	-	-	-	-	-
	CCTCC	286	82	4	3	-	1	-	-	-	-	-	-	-	-	-	-	-	-	-	-	-	-
	GAGGT	20	1	-	-	-	-	-	-	-	-	-	-	-	-	-	-	-	-	-	-	-	-
	ATCTA	17	8	3	1	-	-	1	3	-	-	-	-	-	-	-	-	-	-	-	-	-	-
	AAGCA	18	1	-	-	-	-	-	-	-	-	-	-	-	-	-	-	-	-	-	-	-	-
	CGCAA	1	-	-	-	-	-	-	-	-	-	-	-	-	-	-	-	-	-	-	-	-	-
	CGCGG	159	73	19	8	5	1	-	-	-	-	-	-	-	-	-	-	-	-	-	-	-	-
	GGGAA	36	8	1	-	-	-	1	-	-	-	-	-	-	-	-	-	-	-	-	-	-	-
	GGGCT	31	3	1	-	-	-	-	-	-	-	-	-	-	-	-	-	-	-	-	-	-	-
	CATCT	115	25	11	5	-	-	-	-	1	-	-	-	-	-	-	-	-	-	-	-	-	-
	AGACC	5	-	-	-	-	-	-	-	-	-	-	-	-	-	-	-	-	-	-	-	-	-
	CAATC	32	18	4	5	2	1	2	-	-	-	-	-	-	-	-	-	-	-	-	-	-	-
	CCTGC	16	7	1	-	-	-	-	-	-	-	-	-	-	-	-	-	-	-	-	-	-	-
	GTCTG	3	-	-	-	-	-	-	-	-	-	-	-	-	-	-	-	-	-	-	-	-	-
	ATTAG	14	3	-	1	-	-	-	-	-	-	-	-	-	-	-	-	-	-	-	-	-	-
	AATAC	17	18	2	3	3	-	-	2	1	-	-	-	-	-	-	-	-	-	-	-	-	-
	TAGGA	14	2	1	-	-	-	-	-	-	-	-	-	-	-	-	-	-	-	-	-	-	-
	AAGGG	73	25	5	1	1	1	-	-	-	-	-	-	-	-	-	-	-	-	-	-	-	-
	TAGCA	15	-	1	-	-	-	-	-	-	-	-	-	-	-	-	-	-	-	-	-	-	-
	TCCAG	12	2	1	-	-	-	-	-	-	-	-	-	-	-	-	-	-	-	-	-	-	-
	TAGTG	10	1	1	2	-	-	-	-	-	-	-	-	-	-	-	-	-	-	-	-	-	-
	CACAG	16	9	1	1	-	-	-	-	-	-	-	-	-	-	-	-	-	-	-	-	-	-
	TCCTA	13	1	-	-	-	-	-	-	-	-	-	-	-	-	-	-	-	-	-	-	-	-
	TCTCT	90	25	20	11	4	1	-	1	-	-	-	-	-	-	-	-	-	-	-	-	-	-
	CCGAC	17	3	2	-	-	-	-	-	-	-	-	-	-	-	-	-	-	-	-	-	-	-
	TATTT	138	22	3	1	-	-	-	-	-	-	-	-	-	-	-	-	-	-	-	-	-	-
	ATCAT	25	3	1	-	-	-	-	-	-	-	-	-	-	-	-	-	-	-	-	-	-	-
	CTTTT	279	56	20	6	1	3	-	-	-	-	-	-	-	-	-	-	-	-	-	-	-	-
	CAACC	18	7	-	-	-	-	-	-	-	-	-	-	-	-	-	-	-	-	-	-	-	-
	GAGGG	238	66	2	2	-	1	-	-	-	-	-	-	-	-	-	-	-	-	-	-	-	-
	AGCTG	15	-	-	-	-	-	-	-	-	-	-	-	-	-	-	-	-	-	-	-	-	-
	AGAAG	64	26	14	3	1	2	-	-	-	-	-	-	-	-	-	-	-	-	-	-	-	-
	CAGCC	26	5	3	2	-	-	-	-	-	-	-	-	-	-	-	-	-	-	-	-	-	-
	AGGTG	11	7	-	-	-	-	-	-	-	-	-	-	-	-	-	-	-	-	-	-	-	-
	GCCCT	11	2	-	-	-	-	-	-	-	-	-	-	-	-	-	-	-	-	-	-	-	-
	TTTCT	306	69	22	9	1	-	-	1	-	-	-	-	-	-	-	-	-	-	-	-	-	-
	ACGCC	12	5	-	-	-	-	-	-	-	-	-	-	-	-	-	-	-	-	-	-	-	-
	CCGGG	15	1	-	-	-	-	-	-	1	-	-	-	1	-	-	-	-	-	-	-	-	-
	AGATG	108	11	14	-	-	-	-	-	-	-	-	-	-	-	-	-	-	-	-	-	-	-
	CACCA	37	2	1	-	-	-	-	-	-	-	-	-	-	-	-	-	-	-	-	-	-	-
	CCCCT	102	15	2	-	-	-	1	-	-	-	-	-	-	-	-	-	-	-	-	-	-	-
	GGCTC	11	1	-	-	-	-	-	-	-	-	-	-	-	-	-	-	-	-	-	-	-	-
	CAGAC	5	1	-	-	-	-	-	-	-	-	-	-	-	-	-	-	-	-	-	-	-	-
	ATGCA	43	14	-	-	-	-	-	-	-	-	-	-	1	1	-	-	-	-	-	-	-	-
	GTGGC	44	18	5	4	5	1	1	-	-	-	-	-	-	-	-	-	-	-	-	-	-	-
	ATGTT	8	1	2	1	-	-	-	-	-	-	-	-	-	-	-	-	-	-	-	-	-	-
	GTATA	7	-	-	-	-	-	-	-	-	-	-	-	-	-	-	-	-	-	-	-	-	-
	ATTTT	272	27	15	1	-	-	-	-	-	-	-	-	-	-	1	-	-	-	-	-	-	-
	TTTAG	79	9	1	-	-	-	-	-	-	-	-	-	-	-	-	-	-	-	-	-	-	-
	GACCC	57	7	1	-	-	-	-	1	-	-	-	-	-	-	-	-	-	-	-	-	-	-
	TGCTC	10	3	-	-	-	-	-	-	-	-	-	-	-	-	-	-	-	-	-	-	-	-
	ATAAA	124	15	1	-	-	-	-	-	-	-	-	-	-	-	-	-	-	-	-	-	-	-
	GCGGC	19	5	-	1	-	-	1	-	-	-	-	-	-	-	-	-	-	-	-	-	-	-
	TCACC	6	-	-	-	-	-	-	-	-	-	-	-	-	-	-	-	-	-	-	-	-	-
	GGTGG	91	9	6	-	-	-	-	-	-	-	-	-	-	-	-	-	-	-	-	-	-	-
	TCCCT	49	20	8	-	-	-	-	-	-	-	-	-	-	-	-	-	-	-	-	-	-	-
	CGCCC	54	15	9	6	-	2	-	-	-	-	-	-	-	-	-	-	-	-	-	-	-	-
	TTTGC	7	1	-	-	-	-	-	-	-	-	-	-	-	-	-	-	-	-	-	-	-	-
	ACCCA	26	2	7	-	-	-	-	-	-	-	-	-	-	-	-	-	-	-	-	-	-	-
	TAAAA	106	10	2	-	-	-	-	-	-	-	-	-	-	-	-	-	-	-	-	-	-	-
	ACCGA	21	6	2	-	-	-	-	1	-	-	-	-	-	-	-	-	-	-	-	-	-	-
	TCTTT	116	26	6	1	-	-	-	-	-	-	-	-	-	-	-	-	-	-	-	-	-	-
	TGTGA	10	-	7	-	-	-	-	-	-	-	-	-	-	-	-	-	-	-	-	-	-	-
	CCAGA	6	-	-	-	-	-	-	-	-	-	-	-	-	-	-	-	-	-	-	-	-	-
	TTTGT	137	19	1	-	-	-	-	-	-	-	-	-	-	-	-	-	-	-	-	-	-	-
	TAAAC	26	14	1	-	1	-	-	-	-	-	-	-	-	-	-	-	-	-	-	-	-	-
	TGAAA	13	-	1	-	-	-	-	-	-	-	-	-	-	-	-	-	-	-	-	-	-	-
	ATATC	9	6	-	1	-	-	-	-	-	1	-	-	-	-	-	-	-	-	-	-	-	-
	GTTCA	15	-	-	-	-	-	-	-	-	-	-	-	-	-	-	-	-	-	-	-	-	-
	TCTAA	17	2	-	1	-	-	-	-	-	-	-	-	-	-	-	-	-	-	-	-	-	-
	AAACA	66	15	4	5	1	-	-	-	-	-	-	-	-	-	-	-	-	-	-	-	-	-
	ACAAT	149	69	16	8	7	7	5	1	3	4	-	-	1	1	1	1	-	-	-	-	-	-
	TTATG	9	1	3	-	-	-	-	-	-	-	-	-	-	-	-	-	-	-	-	-	-	-
	CTAAA	78	28	12	-	1	-	-	-	-	-	-	-	-	-	-	-	-	-	-	-	-	-
	CGCCG	117	44	22	7	2	3	1	2	1	-	-	-	-	1	-	-	-	-	-	-	-	-
	GGAGG	97	15	5	-	-	-	-	-	-	-	-	-	-	-	-	-	-	-	-	-	-	-
	AAAAC	170	29	7	1	-	-	-	-	-	-	-	-	-	-	-	-	-	-	-	-	-	-
	AAGGA	21	21	3	1	-	1	-	-	-	-	-	-	-	-	-	-	-	-	-	-	-	-
	CCAGC	28	9	5	2	-	-	-	-	-	-	-	-	-	-	-	-	-	-	-	-	-	-
	GGCAC	6	-	-	-	1	-	-	-	-	-	-	-	-	-	-	-	-	-	-	-	-	-
	TGGAA	4	1	-	-	-	-	-	-	-	-	-	-	-	-	-	-	-	-	-	-	-	-
	CTGTG	17	9	1	-	-	-	-	-	-	-	-	-	-	-	-	-	-	-	-	-	-	-
	GCACT	9	1	-	-	-	-	-	-	-	-	-	-	-	-	-	-	-	-	-	-	-	-
	ATGAT	18	1	-	1	-	-	-	-	-	-	-	-	-	-	-	-	-	-	-	-	-	-
	TGCCA	24	1	1	-	-	-	-	-	-	-	-	-	-	-	-	-	-	-	-	-	-	-
	CGGCG	20	6	2	-	-	-	-	-	-	-	-	-	-	-	-	-	-	-	-	-	-	-
	GTTCT	3	-	-	1	-	-	-	-	-	-	-	-	-	-	-	-	-	-	-	-	-	-
	AACCA	38	12	1	-	-	-	-	-	-	-	-	-	-	-	-	-	-	-	-	-	-	-
	CGTGC	4	2	1	-	-	-	-	-	-	-	-	-	-	-	-	-	-	-	-	-	-	-
	GATTG	47	22	7	4	1	1	-	-	-	-	-	-	-	-	-	-	-	-	-	-	-	-
	CCCAG	21	8	2	-	-	-	-	-	-	-	-	-	-	-	-	-	-	-	-	-	-	-
	TCCTC	90	11	3	3	-	-	-	-	-	-	-	-	-	-	-	-	-	-	-	-	-	-
	GCCTG	37	11	6	1	2	4	1	1	3	1	-	1	1	-	-	-	-	-	-	1	-	2
	GATTA	24	8	2	-	-	-	-	-	-	-	-	-	-	-	-	-	-	-	-	-	-	-
	ATTGG	22	7	1	1	-	-	-	-	-	-	-	-	-	-	-	-	-	-	-	-	-	-
	CCCTT	36	10	2	-	-	-	-	-	-	-	-	-	-	-	-	-	-	-	-	-	-	-
	ATCAG	9	1	2	-	-	-	-	-	-	-	-	-	-	-	-	-	-	-	-	-	-	-
	AGAGA	50	16	5	2	2	-	-	-	-	-	-	-	-	-	-	-	-	-	-	-	-	-
	TGTGC	12	1	-	-	-	-	-	-	-	-	-	-	-	-	-	-	-	-	-	-	-	-
	TGGGA	10	7	-	-	-	-	-	-	-	-	-	-	-	-	-	-	-	-	-	-	-	-
	CATCC	13	6	3	1	-	-	-	-	-	-	-	-	-	-	-	-	-	-	-	-	-	-
	TTTGA	10	8	-	1	-	-	-	-	-	-	-	-	-	-	-	-	-	-	-	-	-	-
	CCCAA	37	13	1	1	-	-	-	-	-	-	-	-	-	-	-	-	-	-	-	-	-	2
	CCGAA	32	21	9	3	-	-	-	-	-	-	-	-	-	-	-	-	-	-	-	-	-	-
	TTTCA	7	3	-	1	-	1	-	-	-	-	-	-	-	-	-	-	-	-	-	-	-	-
	CGAGG	189	59	23	8	7	3	3	-	1	-	-	-	-	-	-	-	-	-	-	-	-	-
	CGGAT	32	-	-	-	-	-	-	-	-	-	-	-	-	-	-	-	-	-	-	-	-	-
	TACAT	23	1	1	2	-	-	-	-	-	-	-	-	-	-	-	-	-	-	-	-	-	-
	AGAAT	22	17	2	-	-	-	-	-	-	-	-	-	-	-	-	-	-	-	-	-	-	-
	AGGCG	38	12	8	2	-	1	1	-	-	-	-	-	-	-	-	-	-	-	-	-	-	-
	CGATT	7	-	-	-	-	-	-	-	-	-	-	-	-	-	-	-	-	-	-	-	-	-
	GTGTA	96	12	9	4	4	1	2	-	-	-	-	-	-	-	-	-	-	-	-	-	-	-
	ATTAT	20	10	1	2	2	-	-	-	-	-	-	-	-	-	-	-	-	-	-	-	-	-
	CAAAA	77	17	2	1	-	-	-	-	-	-	-	-	-	-	-	-	-	-	-	-	-	-
	TATTC	26	13	2	-	1	-	-	-	-	-	-	-	-	-	-	-	-	-	-	-	-	-
	AACCG	18	7	-	-	-	-	-	-	-	-	-	-	-	-	-	-	-	-	-	-	-	-
	TTAGT	43	14	1	1	1	2	-	-	-	-	-	-	-	-	-	-	-	-	-	-	-	-
	TAGCT	26	-	-	-	-	-	-	-	-	-	-	-	-	-	-	-	-	-	-	-	-	-
	GGTTC	100	34	14	2	-	-	-	-	-	-	-	-	-	-	-	-	-	-	-	-	-	-
	TTGGG	25	3	3	-	-	-	-	-	-	-	-	-	-	-	-	-	-	-	-	-	-	-
	GAGCC	6	1	-	-	-	-	-	-	-	-	-	-	-	-	-	-	-	-	-	-	-	-
	TTGTT	46	7	-	-	-	-	-	-	-	-	-	-	-	-	-	-	-	-	-	-	-	-
	GTTGA	5	-	-	-	-	-	-	-	-	-	-	-	-	-	-	-	-	-	-	-	-	-
	CATTT	7	1	-	-	-	-	-	-	-	-	-	-	-	-	-	-	-	-	-	-	-	-
	AATTA	11	4	-	-	-	-	-	-	-	-	-	-	-	-	-	-	-	-	-	-	-	-
	CCACC	53	7	-	-	-	-	-	-	-	-	-	-	-	-	-	-	-	-	-	-	-	-
	CCCTC	108	38	2	-	-	-	1	-	-	-	-	-	-	-	-	-	-	-	-	-	-	-
	CAGTC	8	2	-	-	-	-	-	-	-	-	-	-	-	-	-	-	-	-	-	-	-	-
	AACCC	11	6	2	1	-	-	-	-	-	-	-	-	-	-	-	-	-	-	-	-	-	1
	CACTA	105	10	9	5	4	-	1	-	-	-	-	-	-	-	-	-	-	-	-	-	-	-
	GACAC	17	2	-	-	-	-	-	-	-	-	-	-	-	-	-	-	-	-	-	-	-	-
	TTGCG	13	-	-	-	-	-	-	-	-	-	-	-	-	-	-	-	-	-	-	-	-	-
	CCACT	20	-	1	-	-	-	-	-	-	-	-	-	-	-	-	-	-	-	-	-	-	-
	GCTCG	27	1	-	-	-	-	-	-	-	-	-	-	-	-	-	-	-	-	-	-	-	-
	TATAT	67	23	8	1	3	3	1	-	1	1	1	1	-	-	-	-	-	-	-	-	-	-
	TCGGG	20	4	1	-	-	-	-	-	-	-	-	-	-	-	-	-	-	-	-	-	-	-
	TGGCG	48	19	7	4	-	3	1	-	-	-	-	-	-	-	-	-	-	-	-	-	-	-
	GGAAG	48	17	1	-	-	1	-	-	-	-	-	-	-	-	-	-	-	-	-	-	-	-
	AAACT	29	6	1	-	-	-	-	-	-	-	-	-	-	-	-	-	-	-	-	-	-	-
	TGTCG	6	1	-	-	-	-	-	-	-	-	-	-	-	-	-	-	-	-	-	-	-	-
	GTGTG	28	6	2	-	-	-	-	-	-	-	-	-	-	-	-	-	-	-	-	-	-	-
	GTGGG	44	12	2	-	-	-	-	-	-	-	-	-	-	-	-	-	-	-	-	-	-	-
	TTTCC	9	4	2	-	-	-	-	-	-	-	-	-	-	-	-	-	-	-	-	-	-	-
	GGAAT	18	2	-	-	-	-	-	-	-	-	-	-	-	-	-	-	-	-	-	-	-	-
	ATTTG	25	5	-	-	-	-	-	-	-	-	-	-	-	-	-	-	-	-	-	-	-	-
	GAATT	2	1	-	-	-	-	-	-	-	-	-	-	-	-	-	-	-	-	-	-	-	-
	TTGAT	23	8	3	-	-	-	-	-	-	-	-	-	-	-	-	-	-	-	-	-	-	-
	AATCC	29	3	2	-	-	-	-	-	-	-	-	-	-	-	-	-	-	-	-	-	-	-
	AATCT	14	3	-	1	-	-	-	-	-	-	-	-	-	-	-	-	-	-	-	-	-	-
	CTAAT	21	4	-	1	1	1	1	1	-	-	-	-	-	-	-	-	-	-	-	-	-	-
	TTGGA	38	7	1	-	-	-	-	-	-	-	-	-	-	-	-	-	-	-	-	-	-	-
	CAGCA	30	4	-	-	-	-	-	-	-	-	-	-	-	-	-	-	-	-	-	-	-	-
	TGAGA	20	9	5	2	2	-	-	-	-	-	-	-	-	-	-	-	-	-	-	-	-	-
	CTTGA	14	1	-	-	-	-	-	-	-	-	-	-	-	-	-	-	-	-	-	-	-	-
	GCCAT	15	3	-	-	-	-	-	-	-	-	-	-	-	-	-	-	-	-	-	-	-	-
	TATCA	4	2	-	1	1	-	-	-	-	-	-	-	-	-	-	-	-	-	-	-	-	1
	ATCTG	9	4	2	-	1	-	-	-	-	-	-	-	-	-	-	-	-	-	-	-	-	-
	TTTAT	413	39	12	2	-	-	1	-	-	-	-	-	-	-	-	-	-	-	-	-	-	-
	CATCA	29	3	3	-	-	-	-	-	-	-	-	-	-	-	-	-	-	-	-	-	-	-
	AGTTT	7	5	1	-	-	-	-	-	-	-	-	-	-	-	-	-	-	-	-	-	-	-
	ACTAG	53	6	2	-	-	-	-	-	-	-	-	-	-	-	-	-	-	-	-	-	-	-
	TAAGA	28	16	5	1	1	-	-	-	-	-	-	-	-	-	-	-	-	-	-	-	-	-
	CTGCA	18	1	-	-	-	-	-	-	-	-	-	-	-	-	-	-	-	-	-	-	-	-
	TTGGT	17	4	2	-	-	-	-	-	-	-	-	-	-	-	-	-	-	-	-	-	-	-
	GCCGT	20	5	2	-	-	-	-	-	-	-	-	-	-	-	-	-	-	-	-	-	-	-
	GTATC	9	1	-	-	-	-	-	-	-	-	-	-	-	-	-	-	-	-	-	-	-	-
	CGGTG	17	2	-	-	-	-	-	-	-	-	-	-	-	-	-	-	-	-	-	-	-	-
	CCAAT	24	9	3	1	-	-	-	-	-	-	-	-	-	-	-	-	-	-	-	-	-	-
	GCAGG	18	3	-	-	-	-	-	-	-	-	-	-	-	-	-	-	-	-	-	-	-	-
	TGTGT	15	6	1	-	1	-	-	-	-	-	-	-	-	-	-	-	-	-	-	-	-	-
	AGTTC	2	1	-	1	-	-	-	-	-	-	-	-	-	-	-	-	-	-	-	-	-	-
	TAATC	9	1	-	1	-	-	-	-	-	-	-	-	-	-	-	-	-	-	-	-	-	-
	CCGTC	38	6	1	-	-	-	-	-	-	-	-	-	-	-	-	-	-	-	-	-	-	-
	CACTG	6	-	-	-	-	-	-	-	-	-	-	-	-	-	-	-	-	-	-	-	-	-
	TGGGG	52	4	1	1	-	-	-	-	-	-	-	-	-	-	-	-	-	-	-	-	-	-
	GTGGT	27	-	-	-	-	-	-	-	-	-	-	-	-	-	-	-	-	-	-	-	-	-
	CATTG	6	-	-	-	-	-	-	-	-	-	-	-	-	-	-	-	-	-	-	-	-	-
	TTCTC	40	20	5	7	2	-	-	-	-	-	-	-	-	-	-	-	-	-	-	-	-	-
	TCGGT	7	5	-	-	-	-	-	-	-	-	-	-	-	-	-	-	-	-	-	-	-	-
	TTCTT	99	31	16	19	4	2	-	-	-	-	-	-	-	-	-	-	-	-	-	-	-	-
	CCGTG	7	1	1	-	-	-	-	-	-	-	-	-	-	-	-	-	-	-	-	-	-	-
	ACCCC	15	4	1	-	-	-	-	-	-	-	-	-	-	-	-	-	-	-	-	-	-	-
	GTTCG	6	2	-	-	-	-	-	-	-	-	-	-	-	-	-	-	-	-	-	-	-	-
	AGTGG	19	-	1	-	-	-	-	-	-	-	-	-	-	-	-	-	-	-	-	-	-	-
	CCTTG	14	1	-	-	-	-	-	-	-	-	-	-	-	-	-	-	-	-	-	-	-	-
	CCCCG	28	2	1	-	-	-	-	-	-	-	-	-	-	-	-	-	-	-	-	-	-	-
	ATTGT	7	2	2	-	1	-	-	-	-	-	-	-	-	-	-	-	-	-	-	-	-	-
	GAAGC	2	-	-	-	-	-	-	-	-	-	-	-	-	-	-	-	-	-	-	-	-	-
	GGTGA	14	1	-	-	-	-	-	-	-	-	-	-	-	-	-	-	-	-	-	-	-	-
	GCATT	2	1	-	-	-	-	-	-	-	-	-	-	-	-	-	-	-	-	-	-	-	-
	GATGT	7	-	1	-	-	-	-	-	-	-	-	-	-	-	-	-	-	-	-	-	-	-
	TAGTA	1	-	-	-	1	-	-	-	-	-	-	-	-	-	-	-	-	-	-	-	-	-
	GCGGT	9	2	-	-	-	-	-	-	-	-	-	-	-	-	-	-	-	-	-	-	-	-
	CGTGT	19	3	2	-	-	-	-	-	-	-	-	-	-	-	-	-	-	-	-	-	-	-
	CGGCC	33	18	5	4	-	-	-	-	-	-	-	-	-	-	-	-	-	-	-	-	-	-
	GAGGC	45	9	3	2	-	-	-	-	-	1	-	-	-	-	-	-	-	-	1	-	-	-
	CCGCC	55	9	7	1	-	1	-	-	-	-	-	-	-	-	-	-	-	-	-	-	-	-
	TCTTC	63	9	6	-	1	1	-	-	1	-	-	-	-	-	-	-	-	-	-	-	-	-
	CCAAA	29	14	-	-	-	-	-	-	-	-	-	-	-	-	-	-	-	-	-	-	-	-
	AGTCT	7	3	2	-	-	-	-	-	-	-	-	-	-	-	-	-	-	-	-	-	-	-
	CATAC	16	5	-	-	-	1	-	-	-	-	-	-	-	-	-	-	-	-	-	-	-	-
	GTTTG	32	7	1	-	-	-	-	-	-	-	-	-	-	-	-	-	-	-	-	-	-	-
	CATGG	18	7	1	-	-	-	-	-	-	-	-	-	-	-	-	-	-	-	-	-	-	-
	TCCGG	3	-	-	-	-	-	-	-	-	-	-	-	-	-	-	-	-	-	-	-	-	-
	AATTT	7	3	-	-	-	-	-	-	-	-	-	-	-	-	-	-	-	-	-	-	-	-
	CGCGA	17	4	1	-	-	-	-	-	-	-	-	-	-	-	-	-	-	-	-	-	-	-
	GTATT	101	46	24	16	9	8	6	1	2	5	-	-	-	1	1	-	-	-	-	-	-	1
	GCATG	33	4	-	-	-	-	-	-	-	-	-	-	-	-	-	-	-	-	-	-	-	-
	ACCAA	28	2	-	-	-	-	-	-	-	-	-	-	-	-	-	-	-	-	-	-	-	-
	GAAAG	21	5	1	2	-	-	-	-	-	-	-	-	-	-	-	-	-	-	-	-	-	1
	CCGGC	17	7	-	-	1	-	-	-	-	-	-	-	-	-	-	-	-	-	-	-	-	-
	CGGTC	11	1	-	-	-	-	-	-	-	-	-	-	-	-	-	-	-	-	-	-	-	-
	GACGG	24	9	1	-	-	-	1	-	-	-	-	-	-	-	-	-	-	-	-	-	-	-
	CAAAT	23	6	7	-	-	1	-	-	-	-	-	-	-	-	-	-	-	-	-	-	-	-
	CACCT	12	2	-	-	-	-	-	-	-	-	-	-	-	-	-	-	-	-	-	-	-	-
	TGCGT	8	-	-	-	-	-	-	-	-	-	-	-	-	-	-	-	-	-	-	-	-	-
	TGGAT	36	4	1	-	-	-	-	-	-	-	-	-	-	-	-	-	-	-	-	-	-	-
	CTTCT	47	17	-	-	-	1	-	-	-	-	-	-	-	-	-	-	-	-	-	-	-	-
	TGGGC	56	6	1	-	-	-	-	-	-	-	-	-	-	-	-	-	-	-	-	-	-	-
	CTGGG	23	9	5	-	-	-	-	-	-	-	-	-	-	-	-	-	-	-	-	-	-	-
	GGAGC	3	5	1	-	-	-	-	-	-	-	-	-	-	-	-	-	-	-	-	-	-	-
	ATCCA	22	5	2	2	-	-	-	-	-	-	-	-	-	-	-	-	-	-	-	-	-	-
	GCCCA	27	5	-	-	-	-	-	-	-	-	-	-	-	-	-	-	-	-	-	-	-	-
	CACAT	14	5	-	1	-	-	-	-	-	-	-	-	-	-	-	-	-	-	-	-	-	-
	GCCCG	24	5	1	-	1	1	-	-	-	-	-	-	-	-	-	-	-	-	-	-	-	-
	ATCAA	23	3	-	-	-	-	-	-	-	-	-	-	-	-	-	-	-	-	-	-	-	-
	TGCAT	36	3	-	-	-	-	-	-	-	-	-	-	-	-	-	-	-	-	-	-	-	-
	CGACC	15	3	2	1	-	-	-	-	-	-	-	-	-	-	-	-	-	-	-	-	-	-
	CCGCT	6	-	-	-	-	-	-	-	-	-	-	-	-	-	-	-	-	-	-	-	-	-
	GGTTA	14	4	4	5	2	-	-	-	1	-	2	1	-	-	-	-	-	1	-	-	-	1
	TTTTG	212	34	8	-	-	-	1	-	-	-	-	-	-	-	-	-	-	-	-	-	-	-
	GTTTT	46	7	-	-	-	-	-	-	-	-	-	-	-	-	-	-	-	-	-	-	-	-
	AAGAG	86	42	17	1	2	2	1	1	-	-	-	-	-	-	-	-	-	-	-	-	-	-
	TTAGA	16	1	1	-	1	-	-	-	-	-	-	-	-	-	-	-	-	-	-	-	-	-
	AGGAA	10	4	-	-	-	-	-	-	-	-	-	-	-	-	-	-	-	-	-	-	-	-
	AGAGT	1	-	-	-	-	-	1	-	-	-	-	-	-	-	-	-	-	-	-	-	-	-
	CGGGG	56	18	6	9	2	2	-	-	-	-	-	-	-	-	-	-	-	-	-	-	-	-
	AACAC	6	3	-	-	-	-	-	-	-	-	-	-	-	-	-	-	-	-	-	-	-	-
	TGACT	1	-	-	-	-	-	-	-	-	-	-	-	-	-	-	-	-	-	-	-	-	-
	CACGC	12	6	2	1	-	-	-	-	-	-	-	-	-	-	-	-	-	-	-	-	-	-
	AACGC	-	-	-	1	-	-	-	-	-	-	-	-	-	-	-	-	-	-	-	-	-	-
	GGGTG	30	4	1	-	-	-	-	-	-	-	-	-	-	-	-	-	-	-	-	-	-	-
	GCTAT	1	-	-	-	-	-	-	-	-	-	-	-	-	-	-	-	-	-	-	-	-	-
	TCGCC	23	2	2	-	-	-	-	-	-	-	-	-	-	-	-	-	-	-	-	-	-	-
	GGTAG	7	1	-	-	-	-	-	-	-	-	-	-	-	-	-	-	-	-	-	-	-	-
	CCTCG	29	6	-	1	2	-	-	1	-	-	-	-	-	-	-	-	-	-	-	-	-	-
	CGGGC	21	1	-	-	-	-	-	-	-	-	-	-	-	-	-	-	-	-	-	-	-	-
	TCTAC	6	3	-	1	1	-	-	-	-	-	-	-	-	-	-	-	-	-	-	-	-	-
	GCTCC	11	2	-	-	-	-	-	-	-	-	-	-	-	-	-	-	-	-	-	-	-	-
	TAATA	13	4	-	-	1	3	1	-	-	-	-	-	-	-	-	-	-	-	-	-	-	-
	CTAAC	12	1	-	2	1	-	1	-	-	-	-	-	-	-	-	1	-	-	-	-	-	1
	TGTAT	52	15	9	6	5	3	2	-	-	-	-	-	1	1	-	-	-	-	-	1	-	-
	CCGAT	20	-	2	-	-	-	-	-	-	-	-	-	-	-	-	-	-	-	-	-	-	-
	ATCAC	10	3	4	1	-	-	-	-	-	-	-	-	-	-	-	-	-	-	-	-	-	-
	TAGAT	26	1	4	-	-	-	-	-	-	-	-	-	-	-	-	-	-	-	-	-	-	-
	GGAAA	18	15	4	5	-	-	-	-	-	-	-	-	-	-	-	-	-	-	-	-	-	-
	AATAT	13	14	2	3	1	1	1	-	-	-	-	-	-	-	-	-	-	-	-	-	-	-
	CATGC	22	5	-	-	-	-	-	-	-	-	-	-	-	-	-	-	-	-	-	-	-	-
	AGCTT	2	-	-	-	-	-	-	-	-	-	-	-	-	-	-	-	-	-	-	-	-	-
	CTCTG	30	6	2	1	-	1	1	-	-	-	-	-	-	-	-	-	-	-	-	-	-	-
	TCCAT	10	-	-	-	-	-	-	-	-	-	-	-	-	-	-	-	-	-	-	-	-	-
	AATCA	33	10	1	-	-	-	-	-	-	-	-	-	-	-	-	-	-	-	-	-	-	-
	AACCT	11	15	4	3	5	-	1	-	-	2	1	2	-	2	1	1	-	-	-	2	-	4
	TTAGG	10	3	1	4	1	-	-	1	1	1	-	1	-	-	-	-	-	-	-	-	-	1
	TTCGG	4	-	-	-	-	-	-	-	-	-	-	-	-	-	-	-	-	-	-	-	-	-
	TGGAG	14	2	-	-	-	-	-	-	-	-	-	-	-	-	-	-	-	-	-	-	-	-
	CCTCA	24	3	1	1	-	-	-	-	-	-	-	-	-	-	-	-	-	-	-	-	-	-
	CTGCG	7	1	-	-	-	-	-	-	-	-	-	-	-	-	-	-	-	-	-	-	-	-
	CTAAG	2	-	-	-	-	-	-	-	-	-	-	-	-	-	-	-	-	-	-	-	-	-
	GTTAG	4	1	1	1	-	-	-	-	1	1	-	-	-	1	-	-	-	-	-	-	-	2
	TACAA	6	2	-	1	-	1	-	-	1	-	-	-	-	-	-	-	-	-	-	-	-	-
	GGCTA	2	1	-	-	-	-	-	-	-	-	-	-	-	-	-	-	-	-	-	-	-	-
	AGGTT	6	3	4	1	1	1	1	-	-	1	-	-	-	-	-	1	-	-	-	-	-	2
	GGTTG	34	7	2	-	-	-	1	1	-	-	-	-	-	-	-	-	-	-	-	-	-	1
	CTGAT	12	2	-	-	-	-	-	-	-	-	-	-	-	-	-	-	-	-	-	-	-	-
	GATGG	19	9	2	-	-	-	-	-	-	-	-	-	-	-	-	-	-	-	-	-	-	-
	GTCAG	10	3	1	-	-	-	-	-	-	-	-	-	-	-	-	-	-	-	-	-	-	-
	ATAAT	31	9	4	2	2	-	3	-	1	-	-	-	-	-	-	-	-	-	-	-	-	-
	CCGCA	24	3	-	-	-	-	-	-	-	-	-	-	-	-	-	-	-	-	-	-	-	-
	GAGAA	37	13	1	1	-	-	-	-	-	-	-	-	-	-	-	-	-	-	-	-	-	-
	CTTCC	46	10	9	1	-	1	-	-	-	-	-	-	-	-	-	-	-	-	-	-	-	-
	TTAAA	3	-	-	-	-	-	-	-	-	-	-	-	-	-	-	-	-	-	-	-	-	-
	CCAAC	21	12	1	-	1	-	-	-	-	-	-	-	-	-	-	-	-	-	-	-	-	-
	AGGGA	64	24	5	2	2	-	-	-	-	-	-	-	-	-	-	-	-	-	-	-	-	-
	ATTCT	3	6	2	1	-	3	1	-	-	-	-	-	-	-	-	-	-	-	-	-	-	-
	GATCC	10	1	-	-	-	-	-	-	-	-	-	-	-	-	-	-	-	-	-	-	-	-
	GGATG	23	5	-	-	-	-	-	-	-	-	-	-	-	-	-	-	-	-	-	-	-	-
	AAATT	27	4	1	-	-	-	-	-	-	-	-	-	-	-	-	-	-	-	-	-	-	-
	TAGGT	2	-	-	1	-	-	-	-	-	-	-	-	-	-	-	1	-	-	-	-	-	1
	TATTA	24	4	3	3	2	1	1	-	-	-	-	-	-	-	-	-	-	-	-	-	-	-
	TAATT	12	1	-	1	-	-	-	-	-	-	-	-	-	-	-	-	-	-	-	-	-	-
	GTCCA	11	-	-	-	-	-	-	-	1	-	-	-	-	1	-	-	-	-	-	-	-	-
	TCTCA	25	12	2	1	1	-	-	-	-	-	-	-	-	-	-	-	-	-	-	-	-	-
	ATCTC	16	2	1	2	-	-	-	-	-	-	-	-	-	-	-	-	-	-	-	-	-	-
	GGATT	8	9	-	-	-	-	-	-	-	-	-	-	-	-	-	-	-	-	-	-	-	-
	GTGCA	5	1	1	-	-	-	-	-	-	-	-	-	-	-	-	-	-	-	-	-	-	-
	CAATG	2	1	-	-	1	-	-	-	-	-	-	-	-	-	-	-	-	-	-	-	-	-
	CTCTT	81	44	23	5	3	-	3	-	-	-	-	-	-	-	-	-	-	-	-	-	-	-
	AGCGA	3	-	-	-	-	-	-	-	-	-	-	-	-	-	-	-	-	-	-	-	-	-
	ATATT	19	2	1	-	2	-	2	-	1	-	-	-	-	-	1	-	-	-	-	-	1	-
	CACCC	27	1	-	-	-	-	-	-	-	-	-	-	-	-	-	-	-	-	-	-	-	-
	AGCCA	14	3	1	-	-	-	-	-	-	-	-	-	-	-	-	-	-	-	-	-	-	-
	CGTCT	4	1	-	-	-	-	-	-	-	-	-	-	-	-	-	-	-	-	-	-	-	-
	GAAGG	22	8	3	2	-	-	-	-	-	-	-	-	-	-	-	-	-	-	-	-	-	-
	GCGTC	6	1	-	-	-	-	-	-	-	-	-	-	-	-	-	-	-	-	-	-	-	-
	TCAAA	9	5	-	-	-	-	-	-	-	-	-	-	-	-	-	-	-	-	-	-	-	-
	CGTCA	1	1	-	-	-	-	-	-	1	-	-	-	-	-	-	-	-	-	-	-	-	-
	AGCGG	11	7	-	2	-	-	-	-	-	-	-	-	-	-	-	-	-	-	-	-	-	-
	ATTAA	1	2	1	-	-	-	-	-	-	-	-	-	-	-	-	-	-	-	-	-	-	-
	GCCGC	10	3	-	1	-	-	-	-	-	-	-	-	-	-	-	-	-	-	-	-	-	-
	CGACA	6	3	-	-	-	-	-	-	-	-	-	-	-	-	-	-	-	-	-	-	-	-
	ACGGC	2	-	1	-	-	-	-	-	-	-	-	-	-	-	-	-	-	-	-	-	-	-
	GATCT	4	-	1	-	-	-	-	-	-	-	-	-	-	-	-	-	-	-	-	-	-	-
	TCCAA	24	12	1	3	-	-	1	-	-	-	-	-	-	-	-	-	-	-	-	-	-	-
	GAATG	4	-	-	-	-	-	-	-	-	-	-	-	-	-	-	-	-	-	-	-	-	-
	TATCC	9	1	-	-	-	-	-	-	-	-	-	-	-	-	-	-	-	-	-	-	-	-
	AACAA	40	5	2	5	-	-	-	-	-	-	-	-	-	-	-	-	-	-	-	-	-	-
	CAAGC	17	3	1	-	-	-	-	-	-	-	-	-	-	-	-	-	-	-	-	-	-	-
	GCAAA	6	1	-	-	-	-	-	-	-	-	-	-	-	-	-	-	-	-	-	-	-	-
	GAATC	9	1	-	-	-	-	-	-	-	-	-	-	-	-	-	-	-	-	-	-	-	-
	CAAAG	7	3	1	-	-	-	-	-	-	-	-	-	-	-	-	-	-	-	-	-	-	-
	CGCAG	3	1	-	-	-	-	-	-	-	-	-	-	-	-	-	-	-	-	-	-	-	-
	GTCTC	1	-	-	-	-	-	-	-	-	-	-	-	-	-	-	-	-	-	-	-	-	-
	GCCAC	27	16	4	1	2	-	-	-	-	-	-	-	-	-	-	-	-	-	-	-	-	-
	CGCAC	8	1	-	-	-	-	-	-	-	-	-	-	-	-	-	-	-	-	-	-	-	-
	ATGGC	8	-	-	-	-	-	-	-	-	-	-	-	-	-	-	-	-	-	-	-	-	-
	GCAGA	5	-	-	-	-	-	-	-	-	-	-	-	-	-	-	-	-	-	-	-	-	-
	GTTGG	8	1	3	-	-	-	-	-	-	-	-	-	-	-	-	-	-	-	-	-	-	1
	AAATC	20	8	1	-	-	-	-	-	-	-	-	-	-	-	-	-	-	-	-	-	-	-
	GCCTA	3	1	-	-	-	-	-	-	-	-	-	-	-	-	-	-	-	-	-	-	-	-
	ACTAT	9	1	4	-	-	-	-	-	-	-	-	-	-	-	-	-	-	-	-	-	-	-
	TATAC	6	1	-	-	-	1	-	-	-	-	-	-	-	-	-	-	-	-	-	-	-	-
	TACCA	7	-	-	-	-	-	-	-	-	-	-	-	-	-	-	-	-	-	-	-	-	-
	TATTG	31	5	5	6	-	-	1	-	-	2	-	-	1	-	-	-	-	-	1	-	-	-
	AGCTA	33	1	1	-	-	-	-	-	-	-	-	-	-	-	-	-	-	-	-	-	-	-
	GGAGT	37	11	-	-	-	-	-	-	-	-	-	-	-	-	-	-	-	-	-	-	-	-
	CAGGG	14	1	1	-	-	-	-	-	-	-	-	-	-	-	-	-	-	-	-	-	-	-
	TCCTT	13	4	1	-	-	-	2	-	-	-	-	-	-	-	-	-	-	-	-	-	-	-
	TGGTG	17	6	-	-	-	-	-	-	-	-	-	-	-	-	-	-	-	-	-	-	-	-
	CAGAG	13	5	-	-	-	-	-	-	-	-	-	-	-	-	-	-	-	-	-	-	-	-
	GGGAT	9	9	2	-	-	-	-	-	-	-	-	-	-	-	-	-	-	-	-	-	-	-
	TAATG	28	1	6	-	-	-	-	-	-	-	-	-	-	-	-	-	-	-	-	-	-	-
	GACGC	3	-	-	-	-	1	-	-	-	-	-	-	-	-	-	-	-	-	-	-	-	-
	GGCAA	-	1	-	-	-	-	-	-	-	-	-	-	-	-	-	-	-	-	-	-	-	-
	TCCTG	3	1	-	-	-	-	-	-	-	-	-	-	-	-	-	-	-	-	-	-	-	-
	TCTTG	5	2	-	-	-	-	-	-	-	-	-	-	-	-	-	-	-	-	-	-	-	-
	TACAG	7	2	-	-	1	-	-	-	-	-	-	-	-	-	-	-	-	-	-	-	-	-
	CTACA	7	1	-	-	-	-	-	-	-	-	-	-	-	-	-	-	-	-	-	-	-	-
	TCTAT	5	-	1	1	1	-	-	-	-	-	-	-	-	-	-	-	-	-	-	-	-	-
	CCACA	31	5	5	1	-	-	-	-	-	-	-	-	-	-	-	-	-	-	-	-	-	-
	ACTGC	8	-	-	-	-	-	-	-	-	-	-	-	-	-	-	-	-	-	-	-	-	-
	GGACT	4	-	-	1	-	-	-	-	-	-	-	-	-	-	-	-	-	-	-	-	-	-
	GTCAC	1	1	-	-	-	-	-	-	-	-	-	-	-	-	-	-	-	-	-	-	-	-
	TAACC	10	-	-	-	-	1	-	-	-	-	-	-	-	-	-	-	-	-	-	-	-	-
	TCTAG	31	4	1	-	1	-	-	-	-	-	-	-	-	-	-	-	-	-	-	-	-	-
	ACGCG	3	1	-	-	-	-	-	-	-	-	-	-	-	-	-	-	-	-	-	-	-	-
	GGGCC	26	2	2	1	-	-	-	-	-	-	-	-	-	-	-	-	-	-	-	-	-	-
	GGTGT	11	5	2	-	-	-	-	-	-	-	-	-	-	-	-	-	-	-	-	-	-	-
	GTGTC	5	1	-	-	-	-	-	-	-	-	-	-	-	-	-	-	-	-	-	-	-	-
	GCACA	17	3	-	-	-	-	-	-	-	-	-	-	-	-	-	-	-	-	-	-	-	-
	TTGCA	10	5	-	-	-	-	-	-	-	-	-	-	-	-	-	-	-	-	-	-	-	-
	TCCCG	13	-	-	-	-	-	-	-	-	-	-	-	-	-	-	-	-	-	-	-	-	-
	TGCCT	7	5	-	-	-	-	-	-	-	-	-	-	-	-	-	-	-	-	-	-	-	-
	GGGCG	49	16	7	3	-	-	-	-	-	-	-	-	-	-	-	-	-	-	-	-	-	-
	GATAT	8	4	1	1	-	-	-	-	-	-	-	1	-	-	-	-	-	-	-	-	-	-
	GATAC	4	2	-	-	-	-	-	-	-	-	-	-	-	-	-	-	-	-	-	-	-	-
	ACATC	16	1	-	-	-	-	-	-	-	-	-	-	-	-	-	-	-	-	-	-	-	-
	ATAGT	1	1	1	-	-	-	-	-	-	-	-	-	-	-	-	-	-	-	-	-	-	-
	CCCTG	15	5	-	-	-	-	-	-	-	-	-	-	-	-	-	-	-	-	-	-	-	-
	CTTGG	8	2	-	-	-	-	-	-	-	-	-	-	-	-	-	-	-	-	-	-	-	-
	CCCTA	8	3	-	-	-	-	-	-	-	-	-	-	-	-	-	-	-	-	-	-	-	-
	ATGGG	28	9	1	-	-	-	-	-	-	-	-	-	-	-	-	-	-	-	-	-	-	-
	GGACG	7	-	-	-	-	-	-	-	-	-	-	-	-	-	-	-	-	-	-	-	-	-
	TGAGC	17	2	-	-	-	-	-	-	-	-	-	-	-	-	-	-	-	-	-	-	-	-
	TCATA	17	2	1	-	-	-	-	-	-	-	-	-	-	-	-	-	-	-	-	-	-	1
	TGCGG	7	-	1	-	-	-	-	-	-	-	-	-	-	-	-	-	-	-	-	-	-	-
	ACAGT	1	-	-	-	-	-	-	-	-	-	-	-	-	-	-	-	-	-	-	-	-	-
	ATGCT	5	1	-	-	-	1	-	-	-	-	-	-	-	-	-	-	-	-	-	-	-	-
	GATCA	12	-	-	-	-	-	-	-	-	-	-	-	-	-	-	-	-	-	-	-	-	-
	ATGCG	5	1	-	-	-	-	-	-	-	-	-	-	-	-	-	-	-	-	-	-	-	-
	CTTTG	14	-	-	-	-	-	-	-	-	-	-	-	-	-	-	-	-	-	-	-	-	-
	TAGGG	1	4	-	-	-	-	-	-	-	-	-	-	-	-	-	-	-	-	-	-	-	-
	ATACC	1	-	-	-	-	-	-	-	-	-	-	-	-	-	-	-	-	-	-	-	-	-
	CAACT	4	1	-	-	-	-	-	-	-	-	-	-	-	-	-	-	-	-	-	-	-	-
	AGATT	13	2	2	-	-	-	-	-	-	1	-	-	-	-	-	-	-	-	-	-	-	-
	AGGAT	7	2	-	-	-	-	-	-	-	-	-	-	-	-	-	-	-	-	-	-	-	-
	ATGAG	28	4	9	-	2	2	-	2	-	-	-	-	-	-	-	-	-	-	-	-	-	-
	CGTGA	4	3	-	-	-	-	-	-	-	-	-	-	-	-	-	-	-	-	-	-	-	-
	AGCCG	17	-	-	-	-	-	-	-	-	-	-	-	-	-	-	-	-	-	-	-	-	-
	AGTCC	5	-	-	1	-	-	-	-	-	-	-	-	-	-	-	-	-	-	-	-	-	-
	AGGCA	1	2	-	-	-	-	-	-	-	-	-	-	-	-	-	-	-	-	-	-	-	-
	GAGCT	6	2	-	-	-	-	-	-	-	-	-	-	-	-	-	-	-	-	-	-	-	-
	TGCAC	2	-	1	-	-	-	-	-	-	-	-	-	-	-	-	-	-	-	-	-	-	-
	GGGGC	15	2	-	-	-	-	-	-	-	-	-	-	-	-	-	-	-	-	-	-	-	-
	TCGCG	1	2	-	-	1	-	-	-	-	-	-	-	-	-	-	-	-	-	-	-	-	-
	TGGGT	17	2	1	-	-	-	-	-	-	-	-	-	-	-	-	-	-	-	-	-	-	-
	AGTAG	10	3	2	-	-	-	-	-	-	-	-	-	-	-	-	-	-	-	-	-	-	-
	ACTGT	11	-	-	1	-	-	-	-	-	-	-	-	-	-	-	-	-	-	-	-	-	-
	GAGTG	14	1	-	-	-	-	-	-	-	-	-	-	-	-	-	-	-	-	-	-	-	-
	ATTGC	4	-	-	-	-	-	-	-	-	-	-	-	-	-	-	-	-	-	-	-	-	-
	CAATT	6	-	-	-	-	-	-	-	-	-	-	-	-	-	-	-	-	-	-	-	-	-
	TAGAC	4	-	-	-	-	-	-	-	-	-	-	-	-	-	-	-	-	-	-	-	-	-
	AGAGC	19	3	1	-	-	-	-	-	-	-	-	-	-	-	-	-	-	-	-	-	-	-
	GGTTT	47	8	-	-	-	-	-	-	-	-	-	-	-	-	-	-	-	-	-	-	-	-
	ATGCC	14	-	-	-	-	-	-	-	-	-	-	-	-	-	-	-	-	-	-	-	-	-
	ACAGA	1	-	-	-	-	-	-	-	-	-	-	-	-	-	-	-	-	-	-	-	-	-
	GTCGC	2	1	-	-	-	-	-	-	-	-	-	-	-	-	-	-	-	-	-	-	-	-
	CACAC	27	6	1	-	-	-	-	-	-	-	-	-	-	-	-	-	-	-	-	-	-	-
	GAGAT	21	4	2	3	-	-	-	-	-	-	-	-	-	-	-	-	-	-	-	-	-	-
	GCTGC	1	3	-	-	-	-	-	-	-	-	-	-	-	-	-	-	-	-	-	-	-	-
	CCGCG	7	6	1	-	-	-	-	-	-	-	-	-	-	-	-	-	-	-	-	-	-	-
	AAAGG	18	7	1	-	-	-	-	-	-	-	-	-	-	-	-	-	-	-	-	-	-	-
	CACTC	35	-	-	-	-	-	-	-	-	-	-	-	-	-	-	-	-	-	-	-	-	-
	ATCCG	11	-	-	-	-	-	-	-	-	-	-	-	-	-	-	-	-	-	-	-	-	-
	TGCCC	11	4	1	-	-	-	-	-	-	-	-	-	-	-	-	-	-	-	-	-	-	-
	CGCTC	6	1	1	-	-	-	-	-	-	-	-	-	-	-	-	-	-	-	-	-	-	-
	CTTTC	13	2	1	-	-	-	-	-	-	-	-	-	-	-	-	-	-	-	-	-	-	-
	GGTAT	13	2	-	-	-	-	-	-	-	-	-	-	-	-	-	-	-	-	-	-	-	-
	GCGCT	1	2	-	-	-	-	-	-	-	-	-	-	-	-	-	-	-	-	-	-	-	-
	GAATA	7	-	-	-	-	-	-	-	-	-	-	-	-	-	-	-	-	-	-	-	-	-
	CGCGC	96	20	2	-	-	-	-	-	1	-	-	-	-	-	-	-	-	-	-	-	-	-
	GAAAC	5	1	-	-	-	-	-	-	-	-	-	-	-	-	-	-	-	-	-	-	-	-
	GCGGG	13	1	-	-	-	-	-	-	-	-	-	-	-	-	-	-	-	-	-	-	-	-
	CCTTT	15	2	2	-	-	1	-	-	-	-	-	-	-	-	-	-	-	-	-	-	-	-
	AATTG	5	-	-	-	-	-	-	-	-	-	-	-	-	-	-	-	-	-	-	-	-	-
	TATAA	17	8	-	-	-	-	-	-	-	-	1	-	-	-	-	-	-	-	-	-	-	-
	TCCAC	7	2	-	-	-	-	-	-	-	-	-	-	-	-	-	-	-	-	-	-	-	-
	TTTGG	33	3	-	-	-	-	-	-	-	-	-	-	-	-	-	-	-	-	-	-	-	-
	CTGCC	6	1	-	-	-	-	-	-	-	-	-	-	-	-	-	-	-	-	-	-	-	-
	AACTA	13	2	1	-	-	-	-	-	-	-	-	-	-	-	-	-	-	-	-	-	-	-
	GCTTG	13	-	-	-	-	-	-	-	-	-	-	-	-	-	-	-	-	-	-	-	-	-
	TGGAC	5	-	-	-	-	-	-	-	-	-	-	-	-	-	-	-	-	-	-	-	-	-
	TGGTT	12	2	1	-	-	-	-	-	-	-	-	-	-	-	-	-	-	-	-	-	-	-
	AATCG	3	-	-	2	-	-	-	-	-	-	-	-	-	-	-	-	-	-	-	-	-	-
	AAGTG	11	-	-	-	-	-	-	-	-	-	-	-	-	-	-	-	-	-	-	-	-	-
	CCTAA	3	5	1	-	-	-	-	1	1	-	-	1	1	-	-	1	1	-	-	1	-	3
	TTCCA	3	-	-	-	-	-	-	-	-	-	-	-	-	-	-	-	-	-	-	-	-	-
	TCTGT	7	1	-	-	-	-	-	-	-	-	-	-	-	-	-	-	-	-	-	-	-	-
	GTCGA	2	-	-	1	-	-	-	-	-	-	-	-	-	-	-	-	-	-	-	-	-	-
	CTCCG	12	9	4	-	-	-	-	-	-	-	-	-	-	-	-	-	-	-	-	-	-	-
	GCAGC	4	-	-	1	-	-	-	-	-	-	-	-	-	-	-	-	-	-	-	-	-	-
	CACAA	5	4	-	-	-	-	-	-	-	-	-	-	-	-	-	-	-	-	-	-	-	-
	GCATC	5	-	-	-	-	-	-	-	-	-	-	-	-	-	-	-	-	-	-	-	-	-
	ATCGG	5	-	-	-	-	-	-	-	-	-	-	-	-	-	-	-	-	-	-	-	-	-
	CCCGT	9	1	1	-	-	-	-	-	-	-	-	-	-	-	-	-	-	-	-	-	-	-
	CCATA	9	1	2	2	-	-	-	-	-	-	-	-	-	-	-	-	-	-	-	-	-	-
	CCGGA	5	-	-	-	-	-	-	-	-	-	-	-	-	-	-	-	-	-	-	-	-	-
	TCTCG	12	1	-	-	-	-	-	-	-	-	-	-	-	-	-	-	-	-	-	-	-	-
	GATCG	11	2	-	-	-	-	-	-	-	-	-	-	-	-	-	-	-	-	-	-	-	-
	TGAAT	4	1	-	-	-	-	-	-	-	-	-	-	-	-	-	-	-	-	-	-	-	-
	GGGAC	8	-	1	-	-	-	-	-	-	-	-	-	-	-	-	-	-	-	-	-	-	-
	GCCGG	12	8	4	1	-	-	-	-	-	-	-	-	-	-	-	-	-	-	-	-	-	-
	GCGCC	6	1	-	-	-	-	-	-	-	-	-	-	-	-	-	-	-	-	-	-	-	-
	GCCTT	5	1	-	1	-	-	-	-	-	-	-	-	-	-	-	-	-	-	-	-	-	-
	TCAAG	7	2	-	-	-	-	-	-	-	-	-	-	-	-	-	-	-	-	-	-	-	-
	ACTGG	4	2	-	-	-	1	1	-	-	-	-	-	-	-	-	-	-	-	-	-	-	-
	TACTA	3	1	2	-	-	-	-	-	-	-	-	-	-	-	-	-	-	-	-	-	-	-
	AACTG	4	2	-	-	-	-	-	-	-	-	-	-	-	-	-	-	-	-	-	-	-	-
	CGGAG	3	2	-	-	-	-	1	-	-	-	-	-	-	-	-	-	-	-	-	-	-	-
	TATCT	5	6	1	-	-	-	-	-	-	-	-	-	-	-	-	-	-	-	-	-	-	-
	CCTTC	46	9	2	1	-	-	-	-	-	-	-	-	-	-	-	-	-	-	-	-	-	-
	GCTCA	7	-	1	-	-	-	-	-	-	-	-	-	-	-	-	-	-	-	-	-	-	-
	CAACA	4	2	1	1	-	-	-	-	-	-	-	-	-	-	-	-	-	-	-	-	-	-
	GTGTT	7	-	-	-	-	-	-	-	-	-	-	-	-	-	-	-	-	-	-	-	-	-
	TCTGA	17	-	-	-	-	-	-	-	-	-	-	-	-	-	-	-	-	-	-	-	-	-
	GGGTA	3	2	1	-	-	-	-	-	-	-	-	-	-	-	-	-	-	-	-	-	-	-
	CAGAT	14	1	-	1	-	-	-	-	-	-	-	-	-	-	-	-	-	-	-	-	-	-
	ACAGG	-	1	-	-	-	-	-	-	-	-	-	-	-	-	-	-	-	-	-	-	-	-
	CAAAC	14	6	-	-	-	-	-	-	-	-	-	-	-	-	-	-	-	-	-	-	-	-
	GGCCA	36	5	3	1	1	-	1	-	-	-	-	-	-	-	-	-	-	-	-	-	-	-
	ACCAC	6	-	1	-	-	-	-	-	-	-	-	-	-	-	-	-	-	-	-	-	-	-
	GTGCT	11	2	1	-	-	-	-	-	-	-	-	-	-	-	-	-	-	-	-	-	-	-
	CAAGT	21	1	-	-	-	-	-	-	-	-	-	-	-	-	-	-	-	-	-	-	-	-
	TCGCA	2	-	1	-	-	-	-	-	-	-	-	-	-	-	-	-	-	-	-	-	-	-
	ACCGC	3	-	-	-	-	-	-	-	-	-	-	-	-	-	-	-	-	-	-	-	-	-
	TGGCT	10	2	-	-	-	-	-	-	-	-	-	-	-	-	-	-	-	-	-	-	-	-
	TTGTG	11	-	-	-	-	-	-	-	-	-	-	-	-	-	-	-	-	-	-	-	-	-
	CCAGT	11	3	1	-	-	-	-	1	-	-	-	-	-	-	-	-	-	-	1	-	-	-
	AGATC	4	4	-	-	1	-	-	-	-	-	-	-	-	-	-	-	-	-	-	-	-	-
	GACTG	11	-	-	-	1	-	-	-	-	-	-	-	-	-	-	-	-	-	-	-	-	-
	GATAA	2	1	1	-	-	-	-	-	-	-	-	-	-	-	-	-	-	-	-	-	-	-
	TCGAG	4	-	-	-	-	-	-	-	-	-	-	-	-	-	-	-	-	-	-	-	-	-
	AATTC	10	2	-	-	-	-	-	-	-	-	-	-	-	-	-	-	-	-	-	-	-	-
	CACGA	8	4	1	-	1	-	1	-	-	-	-	-	-	-	-	-	-	-	-	-	-	-
	ACAAG	2	2	-	-	-	-	-	-	-	-	-	-	-	-	-	-	-	-	-	-	-	-
	AAGCC	4	-	-	-	-	-	-	-	-	-	-	-	-	-	-	-	-	-	-	-	-	-
	TGAAC	6	1	4	1	-	-	-	-	-	-	-	-	-	-	-	-	-	-	-	-	-	-
	TCAAC	-	2	1	-	-	-	-	-	-	-	-	-	-	-	-	-	-	-	-	-	-	-
	ACTCC	3	-	-	-	-	-	-	-	-	-	-	-	-	-	-	-	-	-	-	-	-	-
	CCCAT	24	3	3	3	-	-	-	-	-	-	-	-	-	-	-	-	-	-	-	-	-	-
	TAGGC	1	-	-	-	-	-	-	-	-	-	-	-	-	-	-	-	-	-	-	-	-	-
	GCCCC	18	1	-	-	-	-	-	-	-	-	-	-	-	-	-	-	-	-	-	-	-	-
	GCTGA	2	1	-	-	-	-	-	-	-	-	-	-	-	-	-	-	-	-	-	-	-	-
	CCACG	16	6	9	-	-	-	1	1	-	-	-	-	-	-	-	-	-	-	-	-	-	-
	TACGG	-	1	-	-	-	-	-	-	-	-	-	-	-	-	-	-	-	-	-	-	-	-
	GATGA	18	9	1	1	-	-	-	-	-	-	-	-	-	-	-	-	-	-	-	-	-	-
	CTCAA	3	1	-	-	-	-	-	-	-	-	-	-	-	-	-	-	-	-	-	-	-	-
	ACACA	7	5	1	-	-	-	1	-	-	-	-	-	-	-	-	-	-	-	-	-	-	1
	TGATC	28	4	-	-	-	-	-	-	-	-	-	-	-	-	-	-	-	-	-	-	-	-
	TAGTT	2	4	-	-	-	-	-	-	-	-	-	-	-	-	-	-	-	-	-	-	-	-
	ATACA	5	1	1	-	-	-	-	-	1	-	-	-	-	-	-	-	-	-	-	-	-	-
	GGGCA	20	3	2	-	-	-	-	-	-	-	-	-	-	-	-	-	-	-	-	-	-	-
	GGACC	6	1	-	-	-	-	-	-	-	-	-	-	-	-	-	-	-	-	-	-	-	-
	CAACG	4	1	-	-	-	-	-	-	-	-	-	-	-	-	-	-	-	-	-	-	-	-
	ATTCA	6	2	-	-	-	-	-	-	-	-	-	-	-	-	-	-	-	-	-	-	-	-
	AGCAC	13	1	-	-	-	-	-	-	-	-	-	-	-	-	-	-	-	-	-	-	-	-
	AAAGT	1	1	1	1	-	-	-	-	-	-	-	-	-	-	-	-	-	-	-	-	-	-
	TTCAG	20	3	-	-	-	-	-	-	-	-	-	-	-	-	-	-	-	-	-	-	-	-
	CAATA	37	14	8	6	2	2	3	1	2	1	-	-	-	-	-	-	-	-	-	-	-	-
	GGCCC	12	1	-	-	-	-	-	-	-	-	-	-	-	-	-	-	-	-	-	-	-	-
	CCATT	7	1	-	-	-	-	-	-	-	-	-	-	-	-	-	-	-	-	-	-	-	-
	ATAGA	2	2	-	-	-	-	-	-	-	-	-	-	-	-	-	-	-	-	-	-	-	-
	GGCGC	9	4	1	-	-	-	-	-	-	-	-	-	-	-	-	-	-	-	-	-	-	-
	CGGCT	23	1	-	-	-	-	-	1	-	-	-	-	-	-	-	-	-	-	-	-	-	-
	CGAAT	9	1	-	-	-	-	-	-	-	-	-	-	-	-	-	-	-	-	-	-	-	-
	ATCCC	1	4	-	1	-	-	-	-	-	-	-	-	-	-	-	-	-	-	-	-	-	-
	TTGAA	11	2	1	-	-	-	-	-	-	-	-	-	-	-	-	-	-	-	-	-	-	-
	CTCGG	8	6	1	-	-	-	-	-	-	1	-	-	-	-	-	-	-	-	-	-	-	-
	AATGT	1	-	1	-	-	-	-	-	-	-	-	-	-	-	-	-	-	-	-	-	-	-
	GCTGG	28	2	-	-	-	-	-	-	-	-	-	-	-	-	-	-	-	-	-	-	-	-
	CATCG	6	-	-	-	-	-	-	-	-	-	-	-	-	-	-	-	-	-	-	-	-	-
	GATAG	4	4	2	-	-	-	-	-	-	-	-	-	-	-	-	-	-	-	-	-	-	-
	TGTAC	2	-	1	1	-	-	-	-	-	-	-	-	-	-	-	-	-	-	-	-	-	-
	CTATA	2	-	-	-	-	-	-	-	-	-	-	-	-	-	-	-	-	-	-	-	-	-
	CTAGA	8	-	-	-	-	-	-	-	-	-	-	-	-	-	-	-	-	-	-	-	-	-
	TGCTG	16	6	1	2	-	-	-	-	-	-	-	-	-	-	-	-	-	-	-	-	-	-
	CTGAC	5	-	-	-	-	-	-	-	-	-	-	-	-	-	-	-	-	-	-	-	-	-
	ACACC	4	1	1	-	-	-	-	-	-	-	-	-	-	-	-	-	-	-	-	-	-	-
	ACTAC	5	2	-	-	-	-	-	-	-	-	-	-	-	-	-	-	-	-	-	-	-	-
	TGGTC	5	1	-	-	-	-	-	-	-	-	-	-	-	-	-	-	-	-	-	-	-	-
	GCAAG	6	3	-	-	-	-	-	-	-	-	-	-	-	-	-	-	-	-	-	-	-	-
	TGAAG	1	1	-	-	-	-	-	-	-	-	-	-	-	-	-	-	-	-	-	-	-	-
	CTGAA	6	-	-	-	-	-	-	-	-	-	-	-	-	-	-	-	-	-	-	-	-	-
	CCGAG	14	4	-	-	-	-	-	-	-	-	-	-	-	-	-	-	-	-	-	-	-	-
	GGCTG	28	4	1	-	-	-	-	-	-	-	-	-	-	-	-	-	-	-	-	-	-	-
	TCATT	5	1	-	-	-	-	-	-	-	-	-	-	-	-	-	-	-	-	-	-	-	-
	TGTGG	11	7	1	-	-	-	-	-	-	-	-	-	-	-	-	-	-	-	-	-	-	-
	GTCCC	5	-	-	-	-	-	-	-	-	-	-	-	-	-	-	-	-	-	-	-	-	-
	TCACA	26	-	-	4	1	-	-	-	-	-	-	-	-	-	-	-	-	-	-	-	-	-
	GCCAA	7	-	-	1	-	-	-	-	-	-	-	-	-	-	-	-	-	-	-	-	-	-
	CCATG	10	3	2	-	-	-	-	-	-	-	-	-	-	-	-	-	-	-	-	-	-	-
	AATGG	5	-	-	-	-	-	-	-	-	-	-	-	-	-	-	-	-	-	-	-	-	-
	TATGG	5	1	1	1	-	-	-	-	-	-	-	-	-	-	-	-	-	-	-	-	-	-
	GGTCA	4	1	-	-	2	-	-	-	-	-	-	-	-	-	-	-	-	-	-	-	-	-
	TGCTT	15	6	1	1	-	-	-	-	-	-	-	-	-	-	-	-	-	-	-	-	-	-
	ACCTG	3	4	-	-	-	-	-	-	-	-	-	-	-	-	-	-	-	-	-	-	-	-
	TGTAG	14	3	-	-	-	-	-	-	-	-	-	-	-	-	-	-	-	-	-	-	-	-
	CCTAG	11	1	-	-	-	-	-	-	-	-	-	-	-	-	-	-	-	-	-	-	-	-
	GTAGT	2	-	-	-	1	-	-	-	-	-	-	-	-	-	-	-	-	-	-	-	-	-
	GCAAC	2	-	-	-	-	-	-	-	-	-	-	-	-	-	-	-	-	-	-	-	-	-
	CGTCG	6	-	2	1	1	-	-	-	-	-	-	-	-	-	-	-	-	-	-	-	-	-
	AGCAA	8	-	1	-	-	-	-	-	-	-	-	-	-	-	-	-	-	-	-	-	-	-
	TCGGA	8	-	2	-	-	-	-	-	-	-	-	-	-	-	-	-	-	-	-	-	-	-
	GCACC	6	1	-	-	-	-	-	-	-	-	-	-	-	-	-	-	-	-	-	-	-	-
	TAAGC	2	-	-	-	-	-	-	-	-	-	-	-	-	-	-	-	-	-	-	-	-	-
	TCTTA	8	5	1	1	-	-	-	-	-	-	-	-	-	-	-	-	-	-	-	-	-	-
	GCCGA	2	-	-	-	-	-	-	-	-	-	-	-	-	-	-	-	-	-	-	-	-	-
	AAATG	10	-	-	-	-	-	-	-	-	-	-	-	-	-	-	-	-	-	-	-	-	-
	CAGTT	9	2	1	-	-	-	-	-	-	-	-	-	-	-	-	-	-	-	-	-	-	-
	TTTCG	4	1	-	-	-	-	-	-	-	-	-	-	-	-	-	-	-	-	-	-	-	-
	ACGAG	7	2	-	-	-	-	-	-	-	-	-	-	-	-	-	-	-	-	-	-	-	-
	CTACT	12	7	-	-	-	-	-	-	-	-	-	-	-	-	-	-	-	-	-	-	-	-
	GCGCG	18	3	1	-	-	-	-	-	-	-	-	-	-	-	-	-	-	-	-	-	-	-
	AGCAT	16	2	1	-	-	-	-	-	-	-	-	-	-	-	-	-	-	-	-	-	-	-
	TCGTT	2	-	-	-	-	-	-	-	-	-	-	-	-	-	-	-	-	-	-	-	-	-
	GTGCC	12	1	1	1	-	-	-	-	-	-	-	-	-	-	-	-	-	-	-	-	-	-
	TATGA	4	5	3	-	-	-	-	-	-	-	-	-	-	-	-	-	-	-	-	-	-	-
	GTCAA	2	-	-	-	-	-	-	-	-	-	-	-	-	-	-	-	-	-	-	-	-	-
	CTCAG	9	1	-	-	-	-	-	-	-	-	-	-	-	-	-	-	-	-	-	-	-	-
	CTAGC	5	-	-	-	-	-	-	-	-	-	-	-	-	-	-	-	-	-	-	-	-	-
	GGCAT	14	1	1	-	-	-	-	-	-	-	-	-	-	-	-	-	-	-	-	-	-	-
	CATAT	20	5	1	-	1	-	1	-	-	-	-	-	-	-	-	-	-	-	1	-	-	-
	TGATT	18	6	-	1	-	-	-	-	-	-	-	-	-	-	-	-	-	-	-	-	-	-
	ACTAA	6	1	1	1	-	-	-	-	-	-	-	-	-	-	-	-	-	-	-	-	-	-
	CACCG	14	-	-	-	-	-	-	-	-	-	-	-	-	-	-	-	-	-	-	-	-	-
	AAAGC	7	-	-	-	-	-	-	-	-	-	-	-	-	-	-	-	-	-	-	-	-	-
	CAGCT	3	1	-	-	-	-	-	-	-	-	-	-	-	-	-	-	-	-	-	-	-	-
	ACAAC	13	3	2	-	-	-	-	-	-	-	-	-	-	-	-	-	-	-	-	-	-	-
	TCAGA	8	6	1	-	-	-	-	-	-	-	-	-	-	-	-	-	-	-	-	-	-	-
	TCAGG	2	-	-	-	-	-	-	-	-	-	-	-	-	-	-	-	-	-	-	-	-	-
	TTATC	1	1	1	-	-	-	-	-	-	-	-	-	-	-	-	-	-	-	-	-	-	-
	ACCTC	5	1	-	-	-	-	-	-	-	-	-	-	-	-	-	-	-	-	-	-	-	-
	GTGAG	10	2	-	-	-	-	-	-	-	-	-	-	-	-	-	-	-	-	-	-	-	-
	GATTC	15	-	-	-	-	-	-	-	-	-	-	-	-	-	-	-	-	-	-	-	-	-
	TTACC	11	-	-	-	-	-	-	-	-	-	-	-	-	-	-	-	-	-	-	-	-	-
	AATGA	13	-	-	-	-	-	-	-	-	-	-	-	-	-	-	-	-	-	-	-	-	-
	ATCGC	4	-	-	-	-	-	-	-	-	-	-	-	-	-	-	-	-	-	-	-	-	-
	ACATT	11	5	1	-	-	-	-	-	-	-	-	-	-	-	-	-	-	-	-	-	-	-
	GCTAG	12	2	-	-	-	-	-	-	-	-	-	-	-	-	-	-	-	-	-	-	-	-
	CGATC	4	-	-	-	-	-	-	-	-	-	-	-	-	-	-	-	-	-	-	-	-	-
	CATGT	7	5	-	-	-	-	-	-	-	-	-	-	-	-	-	-	-	-	-	-	-	-
	CACGG	10	1	2	1	-	-	-	-	-	-	-	-	-	-	-	-	-	-	-	-	-	-
	AGGCT	6	-	-	-	-	-	-	-	-	-	-	-	-	-	-	-	-	-	-	-	-	-
	TTCTA	2	3	-	-	-	-	-	-	-	-	-	-	-	-	-	-	-	-	-	-	-	-
	CTCTA	5	-	1	-	-	-	-	-	-	-	-	-	-	-	-	-	-	-	-	-	-	-
	AGGGT	14	3	-	-	-	-	-	-	-	-	-	-	-	-	-	-	-	-	-	-	-	-
	TGCAG	9	-	-	-	-	-	-	-	-	-	-	-	-	-	-	-	-	-	-	-	-	-
	ACGGG	2	-	-	-	-	-	-	-	-	-	-	-	-	-	-	-	-	-	-	-	-	-
	GGGTT	17	4	-	-	-	-	-	-	-	-	-	-	-	-	-	-	-	-	-	-	-	-
	CTGGA	23	3	-	-	-	-	-	-	-	-	-	-	-	-	-	-	-	-	-	-	-	-
	CGGGA	3	-	-	-	-	-	-	-	-	-	-	-	-	-	-	-	-	-	-	-	-	-
	CCTAC	5	-	-	-	-	-	-	-	-	-	-	-	-	-	-	-	-	-	-	-	-	-
	GACTC	6	-	1	-	-	-	-	-	-	-	-	-	-	-	-	-	-	-	-	-	-	-
	AACAT	2	3	-	-	-	-	1	-	-	-	-	-	-	-	-	-	-	-	-	-	-	-
	TCAGC	14	-	-	-	-	-	-	-	-	-	-	-	-	-	-	-	-	-	-	-	-	-
	GCATA	6	1	-	-	-	-	-	-	-	-	-	-	-	-	-	-	-	-	-	-	-	-
	CATTC	5	-	-	-	-	-	-	-	-	-	-	-	-	-	-	-	-	-	-	-	-	-
	TAAAT	5	2	-	1	-	-	-	-	-	-	-	-	-	-	-	-	-	-	-	-	-	-
	GGCCT	4	1	-	-	-	-	-	-	2	-	-	-	-	-	-	-	-	-	-	-	-	-
	CCTGG	2	-	6	1	-	2	-	-	-	1	-	-	-	1	1	-	-	-	-	-	-	1
	CTGGC	11	3	6	2	2	1	1	3	1	1	1	2	2	-	2	1	1	-	-	-	-	1
	TGGCC	5	2	1	2	1	-	-	-	-	1	-	-	-	-	-	-	-	-	-	-	-	1
	TCATC	21	5	-	-	-	-	-	-	-	-	-	-	-	-	-	-	-	-	-	-	-	-
	GAAGT	14	-	-	-	-	-	-	-	-	-	-	-	-	-	-	-	-	-	-	-	-	-
	AGTAA	1	-	-	-	-	-	-	-	-	-	-	-	-	-	-	-	-	-	-	-	-	-
	TATGC	6	-	1	-	-	-	-	-	-	-	-	-	-	-	-	-	-	-	-	-	-	-
	AAGAC	5	7	4	2	-	-	-	-	-	-	-	-	-	-	-	-	-	-	-	-	-	-
	AGCTC	5	-	-	-	-	-	-	-	-	-	-	-	-	-	-	-	-	-	-	-	-	-
	AGTTA	3	2	-	-	-	-	-	-	-	-	-	-	-	-	-	-	-	-	-	-	-	-
	TTCAT	11	1	-	-	-	-	-	-	-	-	-	-	-	-	-	-	-	-	-	-	-	-
	TATCG	6	1	-	-	-	-	-	-	-	-	-	-	-	-	-	-	-	-	-	-	-	-
	TTATA	7	5	3	-	-	-	-	-	-	-	-	-	-	-	-	-	-	-	-	-	-	-
	TCTGG	17	7	1	-	-	-	-	-	-	-	-	-	-	-	-	-	-	-	-	-	-	-
	ACACG	13	-	-	-	-	-	-	-	-	-	-	-	-	-	-	-	-	-	-	-	-	-
	ACCTA	1	-	-	-	-	-	-	-	-	-	-	-	-	-	-	-	-	-	-	-	-	-
	CTATT	6	1	-	-	-	-	-	-	-	-	-	-	-	-	-	-	-	-	-	-	-	-
	TGATA	11	4	1	-	-	1	-	-	-	-	-	-	-	-	-	-	-	-	-	-	-	-
	AAGAT	4	2	-	-	-	-	-	-	-	-	-	-	-	-	-	-	-	-	-	-	-	-
	GTAGA	11	3	3	-	-	-	-	-	-	-	-	-	-	-	-	-	-	-	-	-	-	-
	GAGTA	7	6	-	2	-	-	-	-	-	-	-	-	-	-	-	-	-	-	-	-	-	-
	CTGAG	15	-	-	-	-	-	-	-	-	-	-	-	-	-	-	-	-	-	-	-	-	-
	TCGTG	-	1	-	-	-	-	-	-	-	-	-	-	-	-	-	-	-	-	-	-	-	-
	CAGGT	9	-	-	-	-	-	-	-	-	-	-	-	-	-	-	-	-	-	-	-	-	-
	ATCGA	7	-	-	-	-	-	-	-	-	-	-	-	-	-	-	-	-	-	-	-	-	-
	CCAAG	10	3	-	-	-	-	-	-	-	-	-	-	-	-	-	-	-	-	-	-	-	-
	TGCTA	9	2	1	-	-	-	-	-	-	-	-	-	-	-	-	-	-	-	-	-	-	-
	GGTCT	1	-	-	-	-	-	-	-	-	-	-	-	-	-	-	-	-	-	-	-	-	-
	ATCTT	8	5	2	-	-	-	-	-	-	-	-	-	-	-	-	-	-	-	-	-	-	-
	ACTCT	1	3	-	-	-	-	-	-	-	-	-	-	-	-	-	-	-	-	-	-	-	-
	TAGAG	9	-	-	-	-	-	-	-	-	-	-	-	-	-	-	-	-	-	-	-	-	-
	AATGC	5	-	-	-	-	-	-	-	-	-	-	-	-	-	-	-	-	-	-	-	-	-
	CAGTA	6	1	-	-	-	-	-	-	-	-	-	-	-	-	-	-	-	-	-	-	-	-
	GAGTT	5	1	-	-	-	-	-	-	-	-	-	-	-	-	-	-	-	-	-	-	-	-
	GCTTC	4	-	-	-	-	-	-	-	-	-	-	-	-	-	-	-	-	-	-	-	-	-
	ATTGA	9	1	-	-	-	-	-	-	-	-	-	-	-	-	-	-	-	-	-	-	-	-
	AGATA	7	1	-	-	-	-	-	-	-	-	-	-	-	-	-	-	-	-	-	-	-	-
	ACCAG	5	2	-	-	-	-	-	-	-	-	-	-	-	-	-	-	-	-	-	-	-	-
	GAGCG	9	3	2	-	-	-	-	-	-	-	-	-	-	-	-	-	-	-	-	-	-	-
	GCGAT	6	-	-	-	-	-	-	-	-	-	-	-	-	-	-	-	-	-	-	-	-	-
	TCCGT	3	-	-	-	-	-	-	-	-	-	-	-	-	-	-	-	-	-	-	-	-	-
	ATAAC	1	-	-	-	-	-	-	-	-	-	-	-	-	-	-	-	-	-	-	-	-	-
	TTCCG	3	-	-	-	-	-	-	-	-	-	-	-	-	-	-	-	-	-	-	-	-	-
	GCGGA	5	1	2	-	-	-	-	-	-	-	-	-	-	-	-	-	-	-	-	-	-	-
	GTAGG	4	-	-	-	-	-	-	-	-	-	-	-	-	-	-	-	-	-	-	-	-	-
	ACGTT	2	-	1	-	-	-	-	-	-	-	-	-	-	-	-	-	-	-	-	-	-	-
	TACCT	1	-	-	-	-	-	-	-	-	-	-	-	-	-	-	-	-	-	-	-	-	-
	CTATG	7	3	2	-	-	-	-	-	-	-	-	-	-	-	-	-	-	-	-	-	-	-
	CGGTT	4	-	-	-	-	-	-	-	-	-	-	-	-	-	-	-	-	-	-	-	-	-
	TTCGA	1	1	-	-	-	-	-	-	-	-	-	-	-	-	-	-	-	-	-	-	-	-
	GACCA	5	3	-	-	-	-	-	-	-	-	-	-	-	-	-	-	-	-	-	-	-	-
	TTGTC	1	-	-	-	-	-	-	-	-	-	-	-	-	-	-	-	-	-	-	-	-	-
	ACACT	2	5	-	1	-	-	-	-	-	-	-	-	-	-	-	-	-	-	-	-	-	-
	ATGTG	8	3	-	-	-	-	-	-	-	-	-	-	-	-	-	-	-	-	-	-	-	-
	TAAGG	1	1	-	-	-	-	-	-	-	-	-	-	-	-	-	-	-	-	-	-	-	-
	CTGTA	13	1	-	-	-	-	-	-	-	-	-	-	-	-	-	-	-	-	-	-	-	-
	CGATG	7	-	-	-	-	-	-	-	-	-	-	-	-	-	-	-	-	-	-	-	-	-
	TTGCT	7	-	-	-	-	-	-	-	-	-	-	-	-	-	-	-	-	-	-	-	-	-
	AACGG	6	1	-	-	-	-	-	-	-	-	-	-	-	-	-	-	-	-	-	-	-	-
	CGGAC	5	1	-	-	-	-	-	-	-	-	-	-	-	-	-	-	-	-	-	-	-	-
	CCTGA	5	1	-	-	-	-	-	-	-	-	-	-	-	-	-	-	-	-	-	-	-	-
	ATATG	16	6	-	-	-	-	-	-	-	-	-	-	-	-	-	-	-	-	-	-	-	-
	GCCAG	5	3	1	1	-	1	-	-	-	-	-	-	-	-	-	-	-	-	-	-	-	-
	AGGTC	5	1	-	-	-	-	-	-	-	-	-	-	-	-	-	-	-	-	-	-	-	-
	ATACT	6	-	-	-	-	-	-	-	-	-	-	-	-	-	-	-	-	-	-	-	-	-
	GCTGT	7	-	1	-	-	-	-	-	-	-	-	-	-	-	-	-	-	-	-	-	-	-
	GGATC	13	2	-	-	-	-	-	-	-	-	-	-	-	-	-	-	-	-	-	-	-	-
	AAACG	4	-	-	-	-	-	-	-	-	-	-	-	-	-	-	-	-	-	-	-	-	-
	GGCTT	3	1	-	1	-	-	-	-	-	-	-	-	-	-	-	-	-	-	-	-	-	-
	CGTCC	4	1	-	-	-	-	-	-	-	-	-	-	-	-	-	-	-	-	-	-	-	-
	CGAGA	4	4	-	-	-	-	-	-	-	-	-	-	-	-	-	-	-	-	-	-	-	-
	GTCTA	2	-	-	-	-	-	-	-	-	-	-	-	-	-	-	-	-	-	-	-	-	-
	CCATC	20	10	5	-	-	-	-	-	-	-	-	-	-	-	-	-	-	-	-	-	-	-
	GTACT	12	1	-	-	-	-	-	-	-	-	-	-	-	-	-	-	-	-	-	-	-	-
	TTCCC	13	2	1	-	-	-	-	-	-	-	-	-	-	-	-	-	-	-	-	-	-	-
	TATGT	5	-	-	-	-	-	-	-	-	-	-	-	-	-	-	-	-	-	-	-	-	-
	CACTT	7	7	-	-	-	-	-	-	-	-	-	-	-	-	-	-	-	-	-	-	-	-
	GTAAT	3	-	-	-	-	-	-	-	-	-	-	-	-	-	-	-	-	-	-	-	-	-
	CTATC	-	1	-	-	-	-	-	-	-	-	-	-	-	-	-	-	-	-	-	-	-	-
	ACGGA	10	-	-	-	-	-	-	-	-	-	-	-	-	-	-	-	-	-	-	-	-	-
	CTTTA	2	2	1	1	1	-	-	-	-	-	-	-	-	-	-	-	-	-	-	-	-	-
	TACTC	5	2	1	-	-	-	-	-	-	-	-	-	-	-	-	-	-	-	-	-	-	-
	AGTAC	8	1	-	-	-	-	-	-	-	-	-	-	-	-	-	-	-	-	-	-	-	-
	TTGGC	5	-	-	-	-	-	-	-	-	-	-	-	-	-	-	-	-	-	-	-	-	-
	GCTCT	7	1	-	-	-	-	-	-	-	-	-	-	-	-	-	-	-	-	-	-	-	-
	CTTCA	1	-	-	-	-	-	-	-	-	-	-	-	-	-	-	-	-	-	-	-	-	-
	CAGAA	-	3	-	-	-	-	-	-	-	-	-	-	-	-	-	-	-	-	-	-	-	-
	TGAGG	7	-	-	-	-	-	-	-	-	-	-	-	-	-	-	-	-	-	-	-	-	-
	GCACG	6	1	-	-	-	-	-	-	-	-	-	-	-	-	-	-	-	-	-	-	-	-
	GCTTT	3	-	-	-	-	-	-	-	-	-	-	-	-	-	-	-	-	-	-	-	-	-
	GGTCC	4	-	-	-	-	-	-	-	-	-	-	-	-	-	-	-	-	-	-	-	-	-
	CTGTT	6	1	-	-	-	-	-	-	-	-	-	-	-	-	-	-	-	-	-	-	-	-
	AGGGC	7	1	-	-	-	-	-	-	-	-	-	-	-	-	-	-	-	-	-	-	-	-
	TGATG	11	1	1	2	-	-	-	-	-	-	-	-	-	-	-	-	-	-	-	-	-	-
	GACAG	3	-	-	-	-	-	-	-	-	-	-	-	-	-	-	-	-	-	-	-	-	-
	TCATG	6	3	-	-	-	-	-	-	-	-	-	-	-	-	-	-	-	-	-	-	-	-
	ATTCG	2	-	-	-	-	-	-	-	-	-	-	-	-	-	-	-	-	-	-	-	-	-
	TCAAT	16	-	3	-	-	-	-	-	-	-	-	-	-	-	-	-	-	-	-	-	-	-
	TCCCA	16	3	3	-	-	-	-	-	-	-	-	-	-	-	-	-	-	-	-	-	-	-
	ATGGT	3	1	-	-	-	-	-	-	-	-	-	-	-	-	-	-	-	-	-	-	-	-
	GTTAT	2	1	-	-	-	-	-	-	-	-	-	-	-	-	-	-	-	-	-	-	-	-
	GTAGC	1	1	-	-	-	-	-	-	-	-	-	-	-	-	-	-	-	-	-	-	-	-
	CGAGT	1	-	-	-	-	-	-	-	-	-	-	-	-	-	-	-	-	-	-	-	-	-
	AGCGC	6	-	-	-	-	-	-	-	-	-	-	-	-	-	-	-	-	-	-	-	-	-
	ATGTA	5	-	2	-	-	-	-	-	-	-	-	-	-	-	-	-	-	-	-	-	-	-
	GTGAT	5	1	-	1	1	-	-	-	-	-	-	-	-	-	-	-	-	-	-	-	-	-
	GTTCC	2	-	-	-	-	-	-	-	-	-	-	-	-	-	-	-	-	-	-	-	-	-
	AACAG	-	-	1	-	-	-	-	-	-	-	-	-	-	-	-	-	-	-	-	-	-	-
	CTTGC	5	-	-	-	-	-	-	-	-	-	-	-	-	-	-	-	-	-	-	-	-	-
	GTTGT	6	2	-	-	-	-	-	-	-	-	-	-	-	-	-	-	-	-	-	-	-	-
	ACATG	-	2	-	-	-	-	-	-	-	-	-	-	-	-	-	-	-	-	-	-	-	-
	TGGTA	10	1	-	1	-	-	-	-	-	-	-	-	-	-	-	-	-	-	-	-	-	-
	CATAA	1	-	-	1	-	-	-	-	-	-	-	-	-	-	-	-	-	-	-	-	-	-
	CGGAA	1	-	-	-	-	-	1	-	-	-	-	-	-	-	-	-	-	-	-	-	-	-
	TTCTG	1	2	-	-	-	-	-	-	-	-	-	-	-	-	-	-	-	-	-	-	-	-
	TTAGC	-	1	-	-	-	-	-	-	-	-	-	-	-	-	-	-	-	-	-	-	-	-
	ATAGC	1	-	-	-	-	-	-	-	-	-	-	-	-	-	-	-	-	-	-	-	-	-
	CAGTG	4	2	-	-	-	-	-	-	-	-	-	-	-	-	-	-	-	-	-	-	-	-
	TGCCG	3	-	-	-	-	-	-	-	-	-	-	-	-	-	-	-	-	-	-	-	-	-
	TGCGA	2	-	-	-	-	-	-	-	-	-	-	-	-	-	-	-	-	-	-	-	-	-
	AGTTG	1	-	-	-	-	-	-	-	-	-	-	-	-	-	-	-	-	-	-	-	-	-
	GATGC	2	-	-	-	-	-	-	-	-	-	-	-	-	-	-	-	-	-	-	-	-	-
	GCTTA	5	-	-	-	-	-	-	-	-	-	-	-	-	-	-	-	-	-	-	-	-	-
	TACAC	5	-	-	-	-	-	-	-	-	-	-	-	-	-	-	-	-	-	-	-	-	-
	CGTTC	1	-	-	-	-	-	-	-	-	-	-	-	-	-	-	-	-	-	-	-	-	-
	AGGTA	1	3	1	-	-	-	-	-	-	-	-	-	-	-	-	-	-	-	-	-	-	-
	AAGGT	-	1	-	-	-	-	-	-	-	-	-	-	-	-	-	-	-	-	-	-	-	-
	ATCGT	2	-	-	-	-	-	-	-	-	-	-	-	-	-	-	-	-	-	-	-	-	-
	TACTT	1	-	-	-	-	-	-	-	-	-	-	-	-	-	-	-	-	-	-	-	-	-
	GACGA	5	-	-	-	-	-	-	-	-	-	-	-	-	-	-	-	-	-	-	-	-	-
	AATAG	11	2	4	-	-	-	-	-	-	-	-	-	-	-	-	-	-	-	-	-	-	-
	CGCTT	-	2	1	-	-	-	-	-	-	-	-	-	-	-	-	-	-	-	-	-	-	-
	CCGTT	1	-	-	-	-	-	-	-	-	-	-	-	-	-	-	-	-	-	-	-	-	-
	TCGTC	3	-	-	-	-	-	-	-	-	-	-	-	-	-	-	-	-	-	-	-	-	-
	TCCGA	3	1	-	-	-	-	-	-	-	-	-	-	-	-	-	-	-	-	-	-	-	-
	AGGAC	2	-	-	-	-	-	-	-	-	-	-	-	-	-	-	-	-	-	-	-	-	-
	TTCAA	2	-	-	-	-	-	-	-	-	-	-	-	-	-	-	-	-	-	-	-	-	-
	CAGCG	1	1	-	-	-	-	-	-	-	-	-	-	-	-	-	-	-	-	-	-	-	-
	TCTGC	5	-	-	-	-	-	-	-	-	-	-	-	-	-	-	-	-	-	-	-	-	-
	ATTAC	1	-	-	1	-	-	-	-	-	-	-	-	-	-	-	-	-	-	-	-	-	-
	ACGCT	3	-	-	-	-	-	-	-	-	-	-	-	-	-	-	-	-	-	-	-	-	-
	CGTTG	10	-	-	-	-	-	-	-	-	-	-	-	-	-	-	-	-	-	-	-	-	-
	TGTAA	2	-	-	-	-	-	-	-	-	-	-	-	-	-	-	-	-	-	-	-	-	-
	CTGGT	3	-	-	-	-	-	-	-	-	-	-	-	-	-	-	-	-	-	-	-	-	-
	ATACG	8	-	-	-	-	-	-	-	-	-	-	-	-	-	-	-	-	-	-	-	-	-
	GGTGC	7	-	-	-	-	-	-	-	-	-	-	-	-	-	-	-	-	-	-	-	-	-
	GAGTC	1	-	-	-	-	-	-	-	-	-	-	-	-	-	-	-	-	-	-	-	-	-
	TTGAG	5	-	-	-	-	-	-	-	-	-	-	-	-	-	-	-	-	-	-	-	-	-
	GTACA	2	4	-	-	-	-	-	-	-	-	-	-	-	-	-	-	-	-	-	-	-	-
	CGCAT	4	1	-	-	-	-	-	-	-	-	-	-	-	-	-	-	-	-	-	-	-	-
	TCCGC	5	-	-	1	-	-	-	-	-	-	-	-	-	-	-	-	-	-	-	-	-	-
	GACGT	1	-	-	-	1	-	-	-	-	-	-	-	-	-	-	-	-	-	-	-	-	-
	TACTG	1	5	-	-	-	-	-	-	-	-	-	-	-	-	-	-	-	-	-	-	-	-
	AGACA	3	-	-	-	-	-	-	-	-	-	-	-	-	-	-	-	-	-	-	-	-	-
	GCGTA	1	-	-	-	-	-	-	-	-	-	-	-	-	-	-	-	-	-	-	-	-	-
	TGTCC	3	-	-	-	-	-	-	-	-	-	-	-	-	-	-	-	-	-	-	-	-	-
	CCGGT	2	-	-	-	-	-	-	-	-	-	-	-	-	-	-	-	-	-	-	-	-	-
	GAAAT	2	-	-	-	-	-	-	-	-	-	-	-	-	-	-	-	-	-	-	-	-	-
	TAGCC	4	1	-	-	-	-	-	-	-	-	-	-	-	-	-	-	-	-	-	-	-	-
	TCGTA	2	-	-	-	-	-	-	-	-	-	-	-	-	-	-	-	-	-	-	-	-	-
	TCGAA	1	-	-	-	-	-	-	-	-	-	-	-	-	-	-	-	-	-	-	-	-	-
	TAGAA	1	4	-	-	-	-	-	-	-	-	-	-	-	-	-	-	-	-	-	-	-	-
	ACTCA	7	-	-	-	-	-	-	-	-	-	-	-	-	-	-	-	-	-	-	-	-	-
	GTTGC	1	-	-	-	-	-	-	-	-	-	-	-	-	-	-	-	-	-	-	-	-	-
	TAACA	4	-	-	1	-	-	-	-	-	-	-	-	-	-	-	-	-	-	-	-	-	-
	AAGCG	1	-	-	-	-	-	-	-	-	-	-	-	-	-	-	-	-	-	-	-	-	-
	CTTAT	1	2	-	-	-	-	-	-	-	-	-	-	-	-	-	-	-	-	-	-	-	-
	ATGTC	1	1	-	-	-	-	-	-	-	-	-	-	-	-	-	-	-	-	-	-	-	-
	AACTC	1	-	-	-	-	-	-	-	-	-	-	-	-	-	-	-	-	-	-	-	-	-
	TGTTC	3	-	1	-	-	-	-	-	-	-	-	-	-	-	-	-	-	-	-	-	-	-
	AACGT	-	1	2	-	-	-	1	-	-	-	-	-	-	-	-	-	-	-	-	-	-	1
	CGTAC	3	-	1	1	-	-	-	-	-	-	-	-	-	-	-	-	-	-	-	-	-	-
	TACGT	3	3	1	-	-	-	-	-	-	-	-	-	-	-	-	-	-	-	-	-	-	-
	GTAAC	1	1	-	2	1	-	-	-	-	-	-	-	-	-	-	-	-	-	-	-	-	1
	CGTAA	2	2	1	-	-	-	-	-	-	-	-	-	-	-	-	-	-	-	-	-	-	-
	CCTAT	3	-	-	-	-	-	-	-	-	-	-	-	-	-	-	-	-	-	-	-	-	-
	TTAAG	-	1	-	-	-	-	-	-	-	-	-	-	-	-	-	-	-	-	-	-	-	-
	GCAAT	2	-	-	-	-	-	-	-	-	-	-	-	-	-	-	-	-	-	-	-	-	-
	ATTCC	2	-	-	-	-	-	-	-	-	-	-	-	-	-	-	-	-	-	-	-	-	-
	GTACG	2	-	-	-	-	-	-	-	-	-	-	-	-	-	-	-	-	-	-	-	-	-
	AGCGT	-	1	-	-	-	-	-	-	-	-	-	-	-	-	-	-	-	-	-	-	-	-
	TAGTC	1	-	-	-	-	-	-	-	-	-	-	-	-	-	-	-	-	-	-	-	-	-
	CCGTA	3	-	-	-	-	-	-	-	-	-	-	-	-	-	-	-	-	-	-	-	-	-
	GTAAA	2	-	-	-	-	-	-	-	-	-	-	-	-	-	-	-	-	-	-	-	-	-
	GAACG	1	-	-	-	-	-	-	-	-	-	-	-	-	-	-	-	-	-	-	-	-	-
	CGAAG	1	-	-	-	-	-	-	-	-	-	-	-	-	-	-	-	-	-	-	-	-	-
	TAACG	1	1	-	-	-	-	-	-	-	-	-	-	-	-	-	-	-	-	-	-	-	-
	ACGTA	2	-	-	1	-	-	-	-	-	-	-	-	-	-	-	-	-	-	-	-	-	-
	TAACT	2	-	-	-	-	-	-	-	-	-	-	-	-	-	-	-	-	-	-	-	-	-
	GTTAC	1	1	-	-	-	-	-	-	-	-	-	-	-	-	-	-	-	-	-	-	-	-
	ACGGT	1	-	-	-	-	-	-	-	-	-	-	-	-	-	-	-	-	-	-	-	-	-
	TCGGC	3	-	-	-	-	-	-	-	-	-	-	-	-	-	-	-	-	-	-	-	-	-
	CGGTA	1	-	-	-	-	-	-	-	-	-	-	-	-	-	-	-	-	-	-	-	-	-
	CTCAC	16	1	-	-	-	-	-	-	-	-	-	-	-	-	-	-	-	-	-	-	-	-
	TACCC	-	1	-	-	-	-	-	-	-	-	-	-	-	-	-	-	-	-	-	-	-	-
	ACTGA	10	-	-	-	-	-	-	-	-	-	-	-	-	-	-	-	-	-	-	-	-	-
	TAAGT	-	-	1	-	-	-	-	-	-	-	-	-	-	-	-	-	-	-	-	-	-	-
	GTGAA	3	-	-	-	-	-	-	-	-	-	-	-	-	-	-	-	-	-	-	-	-	-
	ACTTG	1	2	-	-	-	-	-	-	-	-	-	-	-	-	-	-	-	-	-	-	-	-
	ACTTT	1	-	-	-	-	-	-	1	-	-	-	-	-	-	-	-	-	-	-	-	-	-
	CAGGC	3	-	-	-	-	-	-	-	-	-	-	-	-	-	-	-	-	-	-	-	-	-
	ACGAA	-	1	-	-	-	-	-	-	-	-	-	-	-	-	-	-	-	-	-	-	-	-
	ATAGG	1	5	-	-	-	-	-	-	-	-	-	-	-	-	-	-	-	-	-	-	-	-
	AGTGC	2	-	-	-	-	-	-	-	-	-	-	-	-	-	-	-	-	-	-	-	-	-
	TGAGT	2	-	-	-	-	-	-	-	-	-	-	-	-	-	-	-	-	-	-	-	-	-
	CATGA	2	1	-	-	-	-	-	-	-	-	-	-	-	-	-	-	-	-	-	-	-	-
	TTACA	4	-	-	-	-	-	-	-	-	-	-	-	-	-	-	-	-	-	-	-	-	-
	CATAG	3	4	-	-	-	-	-	-	-	-	-	-	-	-	-	-	-	-	-	-	-	-
	ATGGA	2	-	-	-	-	-	-	-	-	-	-	-	-	-	-	-	-	-	-	-	-	-
	GCGTT	-	1	-	-	-	-	-	-	-	-	-	-	-	-	-	-	-	-	-	-	-	-
	AGTAT	2	-	-	-	-	-	-	-	-	-	-	-	-	-	-	-	-	-	-	-	-	-
	GACCT	1	-	-	-	-	-	-	-	-	-	-	-	-	-	-	-	-	-	-	-	-	-
	AAGTA	1	-	-	-	-	-	-	-	-	-	-	-	-	-	-	-	-	-	-	-	-	-
	ACAGC	2	-	-	-	-	-	-	-	-	-	-	-	-	-	-	-	-	-	-	-	-	-
	ATTTC	4	-	-	-	-	-	-	-	-	-	-	-	-	-	-	-	-	-	-	-	-	-
	CTAGG	1	-	-	-	-	-	-	-	-	-	-	-	-	-	-	-	-	-	-	-	-	-
	AGACT	1	-	-	-	-	-	-	-	-	-	-	-	-	-	-	-	-	-	-	-	-	-
	CAAGG	8	1	-	-	-	-	-	-	-	-	-	-	-	-	-	-	-	-	-	-	-	-
	AGAAC	1	-	-	-	-	-	-	-	-	-	-	-	-	-	-	-	-	-	-	-	-	-
	AGCCT	6	-	-	-	-	-	-	-	-	-	-	-	-	-	-	-	-	-	-	-	-	-
	TGCGC	2	-	-	-	-	-	-	-	-	-	-	-	-	-	-	-	-	-	-	-	-	-
	GACAT	2	-	-	-	-	-	-	-	-	-	-	-	-	-	-	-	-	-	-	-	-	-
	CATTA	2	-	-	-	-	-	-	-	-	-	-	-	-	-	-	-	-	-	-	-	-	-
	GGTAA	2	1	-	-	-	-	-	-	-	-	-	-	-	-	-	-	-	-	-	-	-	-
	CGTTT	3	-	-	-	-	-	-	-	-	-	-	-	-	-	-	-	-	-	-	-	-	-
	CTGTC	1	-	-	-	-	-	-	-	-	-	-	-	-	-	-	-	-	-	-	-	-	-
	GAACA	2	-	-	-	-	-	-	-	-	-	-	-	-	-	-	-	-	-	-	-	-	-
	TTGCC	1	-	-	-	-	-	-	-	-	-	-	-	-	-	-	-	-	-	-	-	-	-
	ATTTA	3	-	-	-	-	-	-	-	-	-	-	-	-	-	-	-	-	-	-	-	-	-
	TTGAC	4	-	-	-	-	-	-	-	-	-	-	-	-	-	-	-	-	-	-	-	-	-
	GACTA	3	-	-	-	-	-	-	-	-	-	-	-	-	-	-	-	-	-	-	-	-	-
	GTGAC	2	-	-	-	-	-	-	-	-	-	-	-	-	-	-	-	-	-	-	-	-	-
	GGATA	5	-	-	-	-	-	-	-	-	-	-	-	-	-	-	-	-	-	-	-	-	-
	TCACT	5	-	-	-	-	-	-	-	-	-	-	-	-	-	-	-	-	-	-	-	-	-
	CGATA	3	1	-	-	-	-	-	-	-	-	-	-	-	-	-	-	-	-	-	-	-	-
	CCAGG	11	-	-	-	-	-	-	-	-	-	-	-	-	-	-	-	-	-	-	-	-	-
	CAAGA	9	-	-	-	-	-	-	-	-	-	-	-	-	-	-	-	-	-	-	-	-	-
	GCGCA	4	-	-	-	-	-	-	-	-	-	-	-	-	-	-	-	-	-	-	-	-	-
	GAACT	2	-	3	-	-	-	-	-	-	-	-	-	-	-	-	-	-	-	-	-	-	-
	ACCGG	4	-	-	-	-	-	-	-	-	-	-	-	-	-	-	-	-	-	-	-	-	-
	TCAGT	1	3	-	-	-	-	-	-	-	-	-	-	-	-	-	-	-	-	-	-	-	-
	CGCTA	-	3	-	2	-	-	-	-	-	-	-	-	-	-	-	-	-	-	-	-	-	-
	TCACG	-	5	-	-	-	-	-	-	-	-	-	-	-	-	-	-	-	-	-	-	-	-
	TGCAA	7	-	-	-	-	-	-	-	-	-	-	-	-	-	-	-	-	-	-	-	-	-
	GTCGT	1	-	1	-	-	-	-	-	-	-	-	-	-	-	-	-	-	-	-	-	-	-
	TATAG	5	-	-	-	-	-	-	-	-	-	-	-	-	-	-	-	-	-	-	-	-	-
	CTCGA	4	-	-	-	-	-	-	-	-	-	-	-	-	-	-	-	-	-	-	-	-	-
	ACATA	3	-	-	-	-	-	-	-	-	-	-	-	-	-	-	-	-	-	-	-	-	-
	TCGCT	-	-	1	-	-	-	-	-	-	-	-	-	-	-	-	-	-	-	-	-	-	-
	CTACC	1	-	-	-	-	-	-	-	-	-	-	-	-	-	-	-	-	-	-	-	-	-
	TTCGT	1	-	-	-	-	-	-	-	-	-	-	-	-	-	-	-	-	-	-	-	-	-
	GACCG	1	-	-	-	-	-	-	-	-	-	-	-	-	-	-	-	-	-	-	-	-	-
	ATGAA	-	-	1	-	-	-	-	-	-	-	-	-	-	-	-	-	-	-	-	-	-	-
	ACCAT	2	-	-	-	-	-	-	-	-	-	-	-	-	-	-	-	-	-	-	-	-	-
	CGCTG	1	1	1	-	-	-	-	-	-	-	-	-	-	-	-	-	-	-	-	-	-	-
	TCGAC	1	-	-	-	-	-	-	-	-	-	-	-	-	-	-	-	-	-	-	-	-	-
	GTGCG	6	-	-	-	-	-	-	-	-	-	-	-	-	-	-	-	-	-	-	-	-	-
	CAGGA	2	-	-	-	-	-	-	-	-	-	-	-	-	-	-	-	-	-	-	-	-	-
	AACTT	1	-	-	-	-	-	-	-	-	-	-	-	-	-	-	-	-	-	-	-	-	-
	AGGCC	-	1	-	-	-	-	-	-	-	-	-	-	-	-	-	-	-	-	-	-	-	-
	ACGAC	3	-	-	-	-	-	-	-	-	-	-	-	-	-	-	-	-	-	-	-	-	-
	GTATG	1	1	-	-	-	-	-	-	-	-	-	-	-	-	-	-	-	-	-	-	-	-
	TTAAC	2	-	-	-	-	-	-	-	-	-	-	-	-	-	-	-	-	-	-	-	-	-
	ACGAT	1	-	-	-	1	-	-	-	-	-	-	-	-	-	-	-	-	-	-	-	-	-
	AGTCG	1	-	-	-	-	-	-	-	-	-	-	-	-	-	-	-	-	-	-	-	-	-
	CACGT	1	-	-	-	-	-	-	-	-	-	-	-	-	-	-	-	-	-	-	-	-	-
Hexa	TATATC	114	49	24	8	5	1	3	1	-	-	-	-	-	-	-	-	-	-	-	-	-	-
	TATAGA	525	247	97	45	17	17	7	2	1	-	-	-	-	-	-	-	-	-	-	-	-	-
	ATATAG	109	39	15	10	4	3	1	1	-	-	-	-	-	-	-	-	-	-	-	-	-	-
	CTAAAA	146	48	21	5	3	-	-	-	-	-	-	-	-	-	-	-	-	-	-	-	-	-
	GGCTAG	1	2	-	-	-	-	-	-	-	-	-	-	-	-	-	-	-	-	-	-	-	-
	ATAGAT	131	46	29	19	2	1	2	4	-	-	-	-	-	-	-	-	-	-	-	-	-	-
	ATCTAT	260	73	32	19	6	8	3	3	2	-	-	-	1	-	-	-	-	-	-	-	-	-
	AAATTT	133	39	7	2	-	-	-	-	-	-	-	-	-	-	-	-	-	-	-	-	-	-
	ACCTCC	14	-	1	-	-	1	-	-	-	-	-	-	-	-	-	-	-	-	-	-	-	-
	CTCTCC	203	78	42	9	8	4	-	2	-	2	-	-	-	-	-	-	-	-	-	-	-	-
	GAGGGC	376	44	-	-	-	-	-	-	-	-	-	-	-	-	-	-	-	-	-	-	-	-
	TAAGAA	8	-	-	-	-	-	-	-	-	-	-	-	-	-	-	-	-	-	-	-	-	-
	TCGCCG	48	5	3	1	-	-	-	-	-	-	-	-	-	-	-	-	-	-	-	-	-	-
	CCGCCA	23	1	-	-	-	-	-	-	-	-	-	-	-	-	-	-	-	-	-	-	-	-
	AGAAGG	520	229	104	69	42	26	15	19	7	13	9	11	7	8	5	6	3	2	2	-	2	14
	GGAGAA	95	37	23	12	8	3	5	1	-	-	1	2	2	1	-	-	-	-	-	-	-	4
	TTTAGT	254	85	36	13	7	-	-	-	-	-	-	-	-	-	-	-	-	-	-	-	-	-
	GGTGGA	26	5	-	-	-	-	-	-	-	-	-	-	-	-	-	-	-	-	-	-	-	-
	GCCCTC	335	43	2	1	-	-	-	-	-	-	-	-	-	-	-	-	-	-	-	-	-	-
	GGGAGA	75	27	3	7	-	1	1	1	-	-	-	-	-	1	-	-	-	-	-	-	-	-
	TGGTAG	8	6	4	5	4	3	1	-	1	-	-	-	1	1	-	-	-	-	-	-	-	1
	AAAAAT	85	23	3	1	-	-	-	-	-	-	-	-	-	-	-	-	-	-	-	-	-	-
	CCTCCA	55	10	1	1	-	-	-	-	-	-	-	-	-	-	-	-	-	-	-	-	-	-
	AAAGAA	111	36	20	10	1	2	1	-	-	1	-	-	-	-	-	-	-	-	-	-	-	-
	CTTCTC	398	138	91	61	43	20	24	10	17	8	9	10	5	2	4	3	3	2	6	3	-	25
	ACTAAA	3	1	-	-	-	-	-	-	-	-	-	-	-	-	-	-	-	-	-	-	-	-
	ATATCT	37	24	15	8	2	-	1	-	1	-	-	-	-	-	-	-	-	-	-	-	-	1
	TTTTTC	198	61	20	4	8	1	-	1	1	-	-	-	-	-	-	-	-	-	-	-	-	-
	GGGGGA	9	-	-	-	-	-	-	-	-	-	-	-	-	-	-	-	-	-	-	-	-	-
	AACAAG	88	25	21	9	4	2	-	1	-	1	-	1	-	-	-	-	-	-	-	-	-	-
	GGCAAT	10	1	-	-	-	-	-	-	-	-	-	-	-	-	-	-	-	-	-	-	-	-
	GTTTGG	3	-	-	-	-	-	-	-	-	-	-	-	-	-	-	-	-	-	-	-	-	-
	TCCCTC	127	27	10	6	-	2	-	-	-	-	-	-	-	-	-	-	-	-	-	-	-	-
	CCACCC	88	8	-	-	-	-	-	-	-	-	-	-	-	-	-	-	-	-	-	-	-	-
	TAACCA	60	21	6	11	2	-	2	-	-	-	-	-	-	-	-	-	-	-	-	-	-	-
	GGAGGT	44	4	2	-	-	-	-	-	-	-	-	-	-	-	-	-	-	-	-	-	-	-
	CTCCCT	119	39	19	10	7	2	3	1	1	1	-	-	-	-	-	-	-	-	-	-	-	-
	TCGCTA	2	1	-	1	-	-	1	-	-	-	-	-	-	-	-	-	-	-	-	-	-	-
	GTCGGG	140	27	6	1	2	-	-	-	-	-	-	-	-	-	-	-	-	-	-	-	-	1
	AGGTGT	35	8	5	-	-	-	-	-	-	-	-	-	-	-	-	-	-	-	-	-	-	-
	TCTTCC	79	31	12	16	8	8	2	1	1	2	1	1	-	1	1	-	-	-	-	-	-	1
	TCCTCT	58	22	10	2	4	3	2	1	1	1	-	-	1	2	-	-	-	-	2	-	-	1
	CTCCTT	476	179	58	32	17	16	8	12	8	2	5	8	1	6	1	2	1	2	2	4	2	8
	CCTTCT	49	18	10	18	6	2	6	2	2	1	-	3	3	1	1	-	1	-	1	1	-	7
	TCTCCC	67	15	6	2	3	2	-	-	1	-	-	-	-	-	-	-	-	-	-	-	-	-
	CTAACA	39	4	2	-	-	-	-	-	-	-	-	-	-	-	-	-	-	-	-	-	-	-
	GTATAT	6	2	4	1	-	1	-	1	1	1	1	-	-	-	-	-	-	-	-	-	-	-
	CCCTCT	377	130	44	18	8	1	4	2	-	-	1	-	-	-	-	-	-	-	-	-	-	-
	ACAACG	74	50	21	16	13	7	6	6	4	2	-	-	1	-	1	1	-	-	-	-	-	1
	GCGAGG	125	9	1	-	-	-	-	-	-	-	-	-	-	-	-	-	-	-	-	-	-	-
	TTATTT	64	7	7	-	1	-	-	-	-	-	-	-	-	-	-	-	-	-	-	-	-	-
	ATCCCC	42	5	-	-	-	-	-	-	-	-	-	-	-	-	-	-	-	-	-	-	-	-
	ATGGCA	10	3	-	-	1	-	-	-	-	-	-	-	-	-	-	-	-	-	-	-	-	-
	TGGCAC	1	-	-	-	-	-	-	-	-	-	-	-	-	-	-	-	-	-	-	-	-	-
	ACCAAC	6	-	-	-	-	-	-	-	-	-	1	-	-	-	-	-	-	-	-	-	-	-
	CACCAA	15	4	1	3	1	1	4	1	-	2	-	-	1	1	-	-	-	-	-	1	-	1
	TCTATA	291	131	60	36	12	14	7	3	1	1	-	-	-	-	-	-	-	-	-	-	-	-
	AGGAGA	331	124	71	43	22	10	9	20	12	4	3	1	3	1	1	-	4	-	-	2	2	6
	GAGAGG	197	54	16	7	-	2	1	-	1	-	-	-	-	-	-	-	-	-	-	-	-	-
	GTTGTC	116	57	18	17	16	11	4	3	3	-	2	-	1	1	-	-	1	1	-	-	-	-
	CGTTGT	10	8	8	2	3	2	2	1	-	-	1	3	-	-	-	-	-	-	-	-	-	-
	GGAGAG	96	34	14	8	2	2	-	-	2	-	-	-	1	-	-	-	-	-	-	-	-	-
	TGCTCT	50	13	3	3	-	-	-	-	-	-	-	-	-	-	-	-	-	-	-	-	-	-
	CTACAT	23	4	1	3	2	1	-	-	-	-	-	-	-	-	-	-	-	-	-	-	-	-
	CCTGAA	6	2	1	-	-	-	-	-	-	-	-	-	-	-	-	-	-	-	-	-	-	-
	AATAAA	27	3	3	-	-	-	-	-	-	-	-	-	-	-	-	-	-	-	-	-	-	-
	AATGGT	2	-	-	-	-	-	-	-	-	-	-	-	-	-	-	-	-	-	-	-	-	-
	GAGGGA	331	101	32	7	3	-	-	1	-	-	-	-	-	-	-	-	-	-	-	-	-	-
	TCTCCT	79	38	22	7	7	9	1	2	2	2	-	1	2	3	1	-	-	1	-	-	-	2
	ATAAGA	8	2	4	1	-	1	-	-	-	-	-	-	-	-	-	-	-	-	-	-	-	-
	GAGAAG	217	67	24	15	16	8	6	7	7	7	2	4	1	1	2	1	-	2	-	-	-	10
	TGGAGC	4	1	-	-	-	-	-	-	-	-	-	-	-	-	-	-	-	-	-	-	-	-
	ATCGCT	12	3	5	-	1	2	-	-	-	-	-	-	-	-	-	-	-	-	-	-	-	-
	TAGTAC	10	2	2	-	-	-	-	-	-	-	-	-	-	-	-	-	-	-	-	-	-	-
	AAGGCA	55	23	12	2	1	1	-	1	-	-	-	-	-	-	-	-	-	-	-	-	-	-
	TCCTTC	202	90	22	14	5	-	4	2	2	1	3	1	1	1	-	1	-	-	1	1	-	6
	ATTTTT	53	-	1	-	1	-	-	-	-	-	-	-	-	-	-	-	-	-	-	-	-	-
	CTATCG	1	-	2	2	-	-	-	-	-	-	-	-	-	-	-	-	-	-	-	-	-	-
	GCGATA	7	2	-	-	-	1	-	-	-	-	-	-	-	-	-	-	-	-	-	-	-	-
	GATAGC	6	2	3	4	-	1	-	-	-	1	-	-	-	-	-	-	-	-	-	-	-	-
	TAGTAA	4	-	-	-	-	-	-	-	-	-	-	-	-	-	-	-	-	-	-	-	-	-
	TATGTA	11	3	3	3	-	-	-	-	-	-	-	-	-	-	-	-	-	-	-	-	-	-
	CGCCCT	19	5	-	-	-	-	-	-	-	-	-	-	-	-	-	-	-	-	-	-	-	-
	GTAGTT	4	18	10	-	3	2	-	-	-	-	-	-	-	-	-	-	-	-	-	-	-	-
	GGAGCT	2	-	-	-	-	-	-	-	-	-	-	-	-	-	-	-	-	-	-	-	-	-
	GAATGG	22	5	1	1	1	-	-	-	-	-	-	-	-	-	-	-	-	-	-	-	-	-
	AGAGGG	25	13	5	2	-	-	-	-	-	-	-	-	-	-	-	-	-	-	-	-	-	-
	TTCTTG	94	35	17	17	8	6	2	4	-	-	-	-	2	-	-	-	-	-	-	-	-	-
	GTAGTG	40	18	20	21	13	19	10	11	2	6	5	3	4	2	2	1	1	-	2	-	2	1
	GTGGTA	34	24	21	18	5	6	2	-	2	1	2	1	1	1	-	-	1	-	-	-	-	1
	GAAGAG	179	75	33	24	10	6	4	-	6	-	4	-	1	-	-	-	-	-	-	-	-	5
	ACCCCG	180	32	4	2	1	-	-	-	-	-	-	-	-	-	-	-	-	-	-	-	-	-
	CTAACC	33	6	3	-	-	-	-	-	-	-	-	-	-	-	-	-	-	-	-	-	-	-
	GCAAGA	3	1	-	-	-	-	-	-	-	-	-	-	-	-	-	-	-	-	-	-	-	-
	CTATAC	21	11	7	2	2	-	-	-	-	-	-	-	-	-	-	-	-	-	-	-	-	-
	CTTGCT	4	1	-	-	-	-	-	-	-	-	-	-	-	-	-	-	-	-	-	-	-	-
	ACCACT	29	27	12	19	8	9	-	4	4	1	3	-	-	1	-	-	1	-	-	-	-	1
	CAATGG	-	2	-	-	-	-	-	-	-	-	-	-	-	-	-	-	-	-	-	-	-	-
	CCTAAA	34	16	14	3	12	3	1	5	1	3	2	1	5	1	1	3	1	-	-	-	1	11
	ATAAAT	11	2	2	-	-	-	-	-	-	-	-	-	-	-	-	-	-	-	-	-	-	-
	GCGGGG	14	4	-	-	-	-	-	-	-	-	-	-	-	-	-	-	-	-	-	-	-	-
	CTCTTC	22	7	7	2	2	1	2	-	-	-	-	1	-	-	-	-	-	-	-	-	1	-
	CCTCTC	65	22	19	15	1	4	3	-	1	-	-	1	-	-	-	-	-	-	-	-	-	-
	GAAGTA	32	15	1	2	-	-	-	-	-	-	-	-	-	-	-	-	-	-	-	-	-	-
	ACCAAG	1	-	-	-	-	-	-	-	-	-	-	-	-	-	-	-	-	-	-	-	-	-
	TTCGTT	1	-	-	-	-	-	-	-	-	-	-	-	-	-	-	-	-	-	-	-	-	-
	AAAGGC	262	61	7	3	1	-	-	-	1	-	-	-	-	-	-	-	-	-	-	-	-	-
	TAGATA	44	18	9	5	4	1	-	-	-	-	-	-	-	-	-	-	-	-	-	-	-	2
	CCTCTG	4	1	-	-	-	-	-	-	-	-	-	-	-	-	-	-	-	-	-	-	-	-
	AGAGCA	16	1	-	-	-	-	-	-	-	-	-	-	-	-	-	-	-	-	-	-	-	-
	TGCCTT	70	4	-	-	-	-	-	-	-	-	-	-	-	-	-	-	-	-	-	-	-	-
	GCTCCG	14	-	-	-	-	-	-	-	-	-	-	-	-	-	-	-	-	-	-	-	-	-
	ACGACA	61	27	17	13	10	5	5	2	2	2	2	1	-	1	1	-	-	-	-	-	1	-
	CTATAT	33	15	5	-	3	-	-	-	-	-	-	-	-	-	-	-	-	-	-	-	-	-
	TGCGTG	15	2	-	-	-	-	-	-	-	-	-	-	-	-	-	-	-	-	-	-	-	-
	GGTTAT	57	24	8	2	-	1	-	-	-	-	-	-	-	-	-	-	-	-	-	-	-	-
	GTGGCG	3	2	2	-	-	1	-	-	-	-	-	-	-	-	-	-	-	-	-	-	-	-
	GGAAGA	30	6	3	3	1	1	1	-	-	-	-	-	-	-	-	-	-	-	-	-	-	-
	CCTTTG	90	24	2	1	-	-	-	-	-	-	-	-	-	-	-	-	-	-	-	-	-	-
	GCGGAG	11	2	-	-	-	-	-	-	-	-	-	-	-	-	-	-	-	-	-	-	-	-
	TATTTT	23	4	1	1	-	-	-	-	-	-	-	-	-	-	-	-	-	-	-	-	-	-
	AAAGAT	7	2	3	1	-	-	-	-	-	-	-	-	-	-	-	-	-	-	-	-	-	-
	TCTGCT	1	-	1	-	1	-	-	-	-	-	-	-	-	-	-	-	-	-	-	-	-	-
	CAAGAG	5	-	-	-	-	-	-	-	-	-	-	-	-	-	-	-	-	-	-	-	-	-
	CCTCCG	48	23	2	6	-	-	-	2	-	1	-	1	-	-	-	-	-	-	-	-	-	-
	GGGTTG	4	2	-	-	-	-	-	-	-	-	-	-	-	-	-	-	-	-	-	-	-	-
	TCTTTG	3	1	-	1	-	-	-	-	-	-	-	-	-	-	-	-	-	-	-	-	-	-
	GAAGGG	10	2	-	-	-	-	-	-	-	-	-	-	-	-	-	-	-	-	-	-	-	-
	CTTCAC	14	-	-	-	-	-	-	-	-	-	-	-	-	-	-	-	-	-	-	-	-	-
	CACACG	67	21	14	3	1	4	-	-	-	-	1	-	-	-	-	-	-	-	-	-	-	-
	TAGTTG	16	10	5	1	-	-	-	-	-	-	-	-	-	-	-	-	-	-	-	-	-	-
	TTAGTA	1	1	-	-	-	-	-	-	-	-	-	-	-	-	-	-	-	-	-	-	-	-
	GGTGGC	20	2	-	-	-	-	-	-	-	-	-	-	-	-	-	-	-	-	-	-	-	-
	TAATAC	10	4	-	1	-	1	-	-	-	-	-	-	-	-	-	-	-	-	-	-	-	-
	CGCCGT	21	2	-	-	-	-	-	-	-	-	-	-	-	-	-	-	-	-	-	-	-	-
	TCTTTA	22	11	-	1	2	-	-	-	-	-	-	-	-	-	-	-	-	-	-	-	-	-
	GATGGT	8	3	2	-	-	-	-	-	-	-	-	-	-	-	-	-	-	-	-	-	-	-
	GAAAAA	79	20	4	2	2	-	-	1	-	-	-	-	-	-	-	-	-	-	-	-	-	-
	TAGAGA	25	10	6	3	3	-	-	-	-	-	-	-	-	-	-	-	-	-	-	-	-	-
	TCATCG	5	4	1	-	-	-	-	-	-	-	-	-	-	-	-	1	-	-	-	-	-	-
	GGTTAG	45	11	1	-	-	-	-	-	-	-	-	-	-	-	-	-	-	-	-	-	-	-
	GTGTGC	48	23	11	2	2	-	1	1	1	-	-	-	-	1	-	-	-	-	-	-	-	1
	CTAAAC	44	10	2	1	-	1	-	-	-	-	-	1	-	-	-	-	-	-	-	-	-	-
	CATCTC	26	4	3	-	1	-	-	-	-	-	-	-	-	-	-	-	-	-	-	-	-	-
	CGAGGG	31	2	1	-	-	-	-	-	-	-	-	-	-	-	-	-	-	-	-	-	-	-
	CCCCAC	16	2	-	-	-	-	-	-	-	-	-	-	-	-	-	-	-	-	-	-	-	-
	TCGTTG	13	4	5	6	4	2	3	-	-	2	-	-	-	1	-	-	1	-	-	-	-	-
	GCGATG	14	7	3	-	2	2	2	2	-	-	2	-	-	-	-	-	-	-	1	-	-	-
	TAGAAC	21	8	6	4	-	-	-	1	-	-	-	-	-	-	-	-	-	-	-	-	-	-
	TCCTTG	4	7	3	-	-	-	-	-	-	-	-	-	-	-	-	-	-	-	-	-	-	-
	TCGGGA	2	-	-	-	-	-	-	-	-	-	-	-	-	-	-	-	-	-	-	-	-	-
	TTTCTT	87	25	9	10	1	2	-	-	-	1	-	-	-	-	-	-	-	-	-	-	-	-
	ATGTAG	14	7	3	-	-	-	-	-	-	-	-	-	-	-	-	-	-	-	-	-	-	-
	CGACCC	10	-	-	-	-	-	-	-	-	-	-	-	-	-	-	-	-	-	-	-	-	-
	CTTTTT	94	23	3	2	3	2	1	-	-	-	-	-	-	-	-	-	-	-	-	-	-	-
	CCGGAG	8	2	-	-	-	-	-	-	-	-	-	-	-	-	-	-	-	-	-	-	-	-
	TCTCCG	10	2	4	-	-	-	-	-	-	-	-	-	-	-	-	-	-	-	-	-	-	-
	TAATAT	3	4	-	-	-	-	-	-	-	-	-	-	-	-	-	-	-	-	-	-	-	-
	ATGGGG	6	2	2	-	-	-	-	-	-	-	-	-	-	-	-	-	-	-	-	-	-	-
	GAAGGA	52	32	16	12	7	6	3	3	2	5	1	2	2	1	-	1	2	1	-	1	1	2
	CGTCCT	33	2	-	-	-	-	-	-	-	-	-	-	-	-	-	-	-	-	-	-	-	-
	GAGCAA	36	5	1	-	-	-	-	-	-	-	-	-	-	-	-	-	-	-	-	-	-	-
	GAAAAT	752	589	396	314	285	172	110	84	45	32	8	7	10	2	4	1	1	-	-	-	-	-
	CCTTTT	4	2	-	1	-	-	-	-	-	-	-	-	-	-	-	-	-	-	-	-	-	-
	ACACAG	6	-	1	-	-	-	-	-	-	-	-	-	-	-	-	-	-	-	-	-	-	-
	TTTTAA	3	-	-	-	-	-	-	-	-	-	-	-	-	-	-	-	-	-	-	-	-	-
	AACACC	4	-	1	-	-	1	-	-	-	-	-	-	-	-	-	-	-	-	-	-	-	-
	AAGATG	8	-	-	-	-	-	-	-	-	-	-	-	-	-	-	-	-	-	-	-	-	-
	AAACTA	83	24	7	5	2	1	-	-	-	-	-	-	-	-	-	-	-	-	-	-	-	-
	TTTTGT	10	6	-	-	-	-	-	-	-	-	-	-	-	-	-	-	-	-	-	-	-	-
	TCCATC	34	6	2	-	1	-	-	-	1	-	-	-	-	-	-	-	-	-	-	-	-	-
	GTTGCG	7	1	-	-	-	-	-	-	-	-	-	-	-	-	-	-	-	-	-	-	-	-
	AACTAA	23	2	-	-	-	-	-	-	-	-	-	-	-	-	-	-	-	-	-	-	-	-
	CGCTTC	3	-	-	-	-	-	-	-	-	-	-	-	-	-	-	-	-	-	-	-	-	-
	GTCGTT	32	20	8	8	2	2	2	4	-	1	-	2	1	-	-	-	-	-	-	-	-	1
	CTGTTG	44	19	11	6	3	2	7	2	2	-	1	1	-	-	1	-	-	-	-	-	-	-
	CCGCCT	33	9	1	-	-	-	-	1	-	-	-	-	-	-	-	-	-	-	-	-	-	-
	CATCAC	17	3	3	3	-	-	-	-	-	-	-	-	-	-	-	-	-	-	-	-	-	-
	GACAAC	34	15	12	8	3	-	2	-	-	1	-	1	1	1	-	-	-	-	-	-	-	-
	CCCCCA	24	1	-	-	-	-	-	-	-	-	-	-	-	-	-	-	-	-	-	-	-	-
	ACATAT	3	8	4	-	-	-	1	-	-	-	-	-	-	-	-	-	-	-	-	-	-	-
	TCACTC	-	-	1	-	-	-	-	-	-	-	-	-	-	-	-	-	-	-	-	-	-	-
	TTTTTA	54	8	1	1	1	-	-	-	-	-	-	-	-	-	-	-	-	-	-	-	-	-
	TCATCT	25	1	3	-	2	-	-	-	-	-	-	-	-	-	-	-	-	-	-	-	-	-
	GTAGAT	13	13	1	-	2	-	-	-	-	1	-	-	-	-	-	-	-	-	-	-	-	-
	TTTTAT	54	17	1	-	1	-	-	-	-	-	-	-	-	-	-	-	-	-	-	-	-	-
	CACGCA	23	17	8	1	2	1	-	-	-	-	-	-	-	-	-	-	-	-	-	-	-	-
	CGCACA	13	15	3	1	-	-	-	-	-	-	-	-	-	-	-	-	-	-	-	-	-	1
	CTTCCT	16	-	1	4	-	-	-	1	-	-	-	-	-	-	-	-	-	-	-	-	-	-
	AGAAAG	3	2	-	-	-	-	-	-	-	-	-	-	-	-	-	-	-	-	-	-	-	-
	AGGAAA	-	1	-	-	-	-	-	-	-	-	-	-	-	-	-	-	-	-	-	-	-	-
	AAGAAA	61	16	6	-	-	-	-	-	-	-	-	-	-	-	-	-	-	-	-	-	-	-
	ACAGCG	3	1	-	-	-	1	-	-	-	-	-	-	-	-	-	-	-	-	-	-	-	-
	ACTACA	2	-	-	-	-	-	-	-	-	-	-	-	-	-	-	-	-	-	-	-	-	-
	CGTGTG	14	3	2	1	2	-	-	1	-	-	-	-	-	-	-	-	-	-	-	-	-	-
	AAATAG	1	1	-	-	-	-	-	-	-	-	-	-	-	-	-	-	-	-	-	-	-	-
	TCTCTA	18	5	4	1	2	1	1	-	-	-	-	-	-	-	-	-	-	-	-	-	-	-
	CCCGAC	30	6	1	-	-	-	-	-	-	-	-	-	-	-	-	-	-	-	-	-	-	1
	GACGAG	98	8	-	-	-	-	-	-	-	-	-	-	-	-	-	-	-	-	-	-	-	-
	CCTCGT	3	-	-	-	1	1	1	-	-	-	-	-	-	-	-	-	-	-	-	-	-	-
	GGAGGC	41	20	4	-	-	-	-	-	-	-	-	-	-	-	-	-	-	-	-	-	-	1
	GAGGCG	21	19	12	1	3	-	-	1	-	-	-	-	-	-	-	-	-	-	-	-	-	-
	TATCTA	208	72	33	11	9	8	5	-	1	-	-	-	-	-	-	-	-	-	-	-	-	-
	GAGGAA	40	17	7	3	3	3	-	1	2	-	1	-	-	-	1	-	-	-	-	-	-	1
	TTCCCC	2	1	-	-	-	-	-	-	-	-	-	-	-	-	-	-	-	-	-	-	-	-
	ATGTTC	1	1	1	-	-	-	-	-	-	-	-	-	-	-	-	-	-	-	-	-	-	-
	TGCCCG	-	1	-	-	-	-	-	-	-	-	-	-	-	-	-	-	-	-	-	-	-	-
	TCCAGC	1	-	-	-	-	-	-	-	-	-	-	-	-	-	-	-	-	-	-	-	-	-
	CCAACA	4	2	-	-	-	1	-	-	-	-	-	-	-	-	-	-	-	-	-	-	-	-
	ATTATG	2	1	-	-	-	-	-	-	-	-	-	-	-	-	-	-	-	-	-	-	-	-
	ATACTG	2	1	-	-	-	-	-	-	-	-	-	-	-	-	-	-	-	-	-	-	-	-
	GGTCGG	57	7	-	1	1	-	-	-	-	-	-	-	-	-	-	-	-	-	-	-	-	-
	ATGGAG	26	11	-	1	-	-	-	-	-	-	-	-	-	-	-	-	-	-	-	-	-	-
	GGATGA	-	5	-	-	-	2	-	-	-	-	-	-	-	-	-	-	-	-	-	-	-	-
	ATATAA	25	10	2	5	1	1	-	-	1	-	-	-	-	-	-	-	-	-	-	-	-	-
	AAAAAG	152	36	7	1	3	1	2	1	-	-	-	-	-	-	-	-	-	-	-	-	-	-
	TATTAA	7	3	-	-	-	-	-	-	-	-	-	-	-	-	-	-	-	-	-	-	-	-
	TAAAAA	25	1	1	-	-	-	-	-	-	-	-	-	-	-	-	-	-	-	-	-	-	-
	AGAAAA	57	14	2	3	2	1	-	-	-	-	-	-	-	-	-	-	-	-	-	-	-	-
	TCATCC	7	4	-	1	-	-	-	-	-	-	-	-	-	-	-	-	-	-	-	-	-	-
	GTGTGG	13	3	1	-	-	-	-	-	-	-	-	-	-	-	-	-	-	-	-	-	-	-
	TTTTAG	48	9	4	-	-	-	1	-	-	-	-	-	-	-	-	-	-	-	-	-	-	-
	CCTACA	25	12	2	1	-	-	-	-	-	-	-	-	-	-	-	-	-	-	-	-	-	-
	TATATT	18	6	2	2	1	1	-	-	-	-	-	-	-	-	-	-	-	-	-	-	-	-
	TGTGCG	12	5	2	1	2	2	-	-	-	-	-	-	-	1	-	-	-	-	-	-	-	1
	TCCTTT	5	-	-	-	-	-	-	-	-	-	-	-	-	-	-	-	-	-	-	-	-	-
	CCCGCA	9	3	-	-	-	-	-	-	-	-	-	-	-	-	-	-	-	-	-	-	-	-
	AGGGAG	54	18	8	5	2	-	-	-	-	-	-	-	-	-	-	-	-	-	-	-	-	-
	AGCAAG	30	7	3	1	-	-	-	-	-	-	-	-	-	-	-	-	-	-	-	-	-	-
	GCACCA	8	1	2	-	-	-	-	-	-	-	-	-	-	-	-	-	-	-	-	-	-	-
	CCCCCT	5	2	-	-	1	-	-	-	-	-	-	-	-	-	-	-	-	-	-	-	-	-
	TTTAGG	21	2	1	-	-	-	1	-	-	-	-	-	-	-	-	-	-	-	-	-	-	-
	CATTTT	144	19	9	9	1	4	-	-	-	-	-	-	-	-	-	-	-	-	-	-	-	-
	CGATCT	1	-	-	-	-	-	-	-	-	-	-	-	-	-	-	-	-	-	-	-	-	-
	ATACAT	9	2	3	2	-	-	-	1	-	-	-	-	-	-	-	-	-	-	-	-	-	-
	TCGGGG	11	3	-	1	-	-	-	-	-	-	-	-	-	-	-	-	-	-	-	-	-	-
	TGTTGG	29	8	2	8	1	-	-	-	-	-	-	-	-	-	-	-	-	-	-	-	-	-
	ATTCAA	23	4	-	-	-	-	-	-	-	-	-	-	-	-	-	-	-	-	-	-	-	-
	TTTCAT	190	129	114	49	31	18	17	9	8	8	-	2	-	-	-	-	-	-	-	-	-	-
	GCTATC	1	-	-	-	1	-	-	-	-	-	-	-	-	-	-	-	-	-	-	-	-	-
	TGCGGG	3	-	-	-	-	-	-	-	-	-	-	-	-	-	-	-	-	-	-	-	-	-
	GACCCC	46	9	-	-	-	-	-	-	-	-	-	-	-	-	-	-	-	-	-	-	-	-
	GAAATG	3	-	-	-	-	-	-	-	-	-	-	-	-	-	-	-	-	-	-	-	-	-
	GCTCCT	15	4	5	-	1	1	-	-	-	-	-	-	-	-	-	-	-	-	-	-	-	-
	ACTACC	87	68	62	66	52	33	19	21	14	7	5	6	2	1	1	1	-	1	-	-	-	4
	GGACGA	3	2	-	-	-	-	-	-	-	-	-	-	-	-	-	-	-	-	-	-	-	-
	TCGCTG	1	-	-	1	-	-	-	-	-	-	-	-	-	-	-	-	-	-	-	-	-	-
	CCCTCG	130	11	2	-	-	-	-	-	-	-	-	-	-	-	-	-	-	-	-	-	-	-
	AAAATA	52	7	2	1	-	-	-	-	-	-	-	-	-	-	-	-	-	-	-	-	-	-
	AGCGAT	12	2	2	-	-	1	-	-	-	-	-	-	-	-	-	-	-	-	-	-	-	-
	CAGGCT	4	-	-	-	-	-	-	-	-	-	-	-	-	-	-	-	-	-	-	-	-	-
	ATCATT	16	5	2	1	-	1	-	1	-	-	-	-	-	-	-	-	-	-	-	-	-	-
	TTGCCG	6	1	-	-	1	1	-	-	-	-	-	-	-	-	-	-	-	-	-	-	-	-
	GCCCGT	11	-	-	-	-	-	-	-	-	-	-	-	-	-	-	-	-	-	-	-	-	-
	AAGGAG	66	34	11	6	2	6	4	2	-	2	1	1	1	-	1	2	-	-	1	-	-	1
	GAGATA	8	1	-	-	-	-	-	-	-	-	-	-	-	-	-	-	-	-	-	-	-	-
	CAGCAA	224	192	113	77	50	49	41	18	9	8	6	4	3	4	2	2	-	-	-	-	-	2
	GCAGAG	8	4	1	-	1	-	-	-	-	-	-	-	-	-	-	-	-	-	-	-	-	-
	GGGGAT	42	4	1	-	-	-	-	-	-	-	-	-	-	-	-	-	-	-	-	-	-	-
	TGCCAG	2	-	1	-	-	-	-	-	-	-	-	-	-	-	-	-	-	-	-	-	-	-
	CCTATA	1	1	-	-	-	-	-	-	-	-	-	-	-	-	-	-	-	-	-	-	-	-
	TGTTAG	32	11	2	-	-	-	-	-	-	-	-	-	-	-	-	-	-	-	-	-	-	-
	CAGTTA	2	-	-	-	-	-	-	-	-	-	-	-	-	-	-	-	-	-	-	-	-	-
	CGGAGA	1	-	-	-	-	-	-	-	-	-	-	-	-	-	-	-	-	-	-	-	-	-
	GTTATT	1	2	1	-	-	-	-	1	-	-	-	-	-	-	-	-	-	-	-	-	-	-
	CTCTGA	3	-	-	-	-	-	-	-	-	-	-	-	-	-	-	-	-	-	-	-	-	-
	GGGAGT	4	1	-	-	-	-	-	-	-	-	-	-	-	-	-	-	-	-	-	-	-	-
	TCCCGA	1	-	-	-	-	-	-	-	-	-	-	-	-	-	-	-	-	-	-	-	-	-
	CAAAAC	1	1	-	-	-	-	-	-	-	-	-	-	-	-	-	-	-	-	-	-	-	-
	CCGTCG	26	2	1	-	-	-	-	-	-	-	-	-	-	-	-	-	-	-	-	-	-	-
	GTCTGG	1	1	-	-	-	-	-	-	-	-	-	-	-	-	-	-	-	-	-	-	-	-
	AAAGGA	2	-	-	-	-	1	-	-	-	-	-	-	-	-	-	-	-	-	-	-	-	-
	GACAGG	4	4	-	-	-	-	-	-	-	-	-	-	-	-	-	-	-	-	-	-	-	-
	AAGAGG	7	9	2	-	2	-	-	1	-	-	-	-	-	-	-	-	-	-	-	-	-	1
	GCACGG	10	-	-	-	-	-	-	-	-	-	-	-	-	-	-	-	-	-	-	-	-	-
	TATATG	37	11	3	7	2	2	-	-	-	-	-	-	-	-	-	-	-	-	-	-	-	-
	CAGCGC	2	-	-	-	-	-	-	-	-	-	-	-	-	-	-	-	-	-	-	-	-	-
	TTGCTC	24	1	2	-	-	-	-	-	-	-	-	-	-	-	-	-	-	-	-	-	-	-
	CACTAC	20	7	9	11	4	9	4	4	-	-	2	-	-	1	1	-	-	-	-	-	-	-
	CTTTTC	13	4	-	1	-	-	-	-	-	-	-	-	-	-	-	-	-	-	-	-	-	-
	TGGTGA	14	2	1	-	-	-	-	-	-	-	-	-	-	-	-	-	-	-	-	-	-	-
	AGGGGG	5	-	-	-	-	-	-	-	-	-	-	-	-	-	-	-	-	-	-	-	-	-
	CTCCAT	56	13	3	3	-	-	-	-	-	-	-	-	-	-	-	-	-	-	-	-	-	-
	CTACTC	62	16	2	2	-	-	-	-	-	-	-	1	-	-	-	-	-	-	-	-	-	-
	ATCATA	13	2	-	-	-	-	-	-	-	-	-	-	-	-	-	-	-	-	-	-	-	-
	CCTCTT	104	40	15	5	6	2	-	2	-	-	1	-	-	-	-	-	-	-	-	-	-	1
	TGGAGA	52	12	1	2	-	1	-	-	1	-	1	-	-	-	-	-	-	-	-	-	-	-
	CCATTG	9	-	-	-	-	-	-	-	-	-	-	-	-	-	-	-	-	-	-	-	-	-
	GGGTGG	44	5	1	-	-	-	-	-	-	-	-	-	-	-	-	-	-	-	-	-	-	-
	CATCGC	11	9	6	4	4	1	3	3	5	2	2	-	-	1	-	-	-	3	-	1	-	3
	TTTATT	33	12	3	-	-	-	-	-	-	-	-	-	-	-	-	-	-	-	-	-	-	-
	TTGTCG	22	13	6	1	1	3	2	1	-	-	-	-	-	-	1	-	-	-	-	-	-	-
	TTCTCC	67	39	17	11	8	2	4	3	3	3	-	1	-	-	1	-	1	-	-	-	-	9
	TCGGCG	16	-	-	-	-	-	-	-	-	-	-	-	-	-	-	-	-	-	-	-	-	-
	CGACAA	7	5	4	1	2	-	-	-	-	-	1	-	-	-	-	-	1	-	-	-	-	-
	CACACC	3	4	-	-	-	-	-	-	-	-	-	-	-	-	-	-	-	-	-	-	-	-
	GGCGGA	14	1	-	1	-	-	-	-	-	-	-	-	-	-	-	-	-	-	-	-	-	-
	AAAACT	13	1	1	-	-	-	-	-	-	-	-	-	-	-	-	-	-	-	-	-	-	-
	TCTATC	18	7	1	1	-	-	1	-	-	-	-	-	-	-	-	-	-	-	-	-	-	-
	TGTCGT	4	6	4	-	1	1	-	1	-	-	-	-	-	-	-	-	-	-	-	-	-	1
	TGGTTG	6	-	-	-	-	-	-	-	-	-	-	-	-	-	-	-	-	-	-	-	-	-
	TTTTCT	81	37	13	3	1	-	2	-	-	-	-	-	-	-	-	-	-	-	-	-	-	-
	CGGCTT	1	-	-	-	-	-	-	-	-	-	-	-	-	-	-	-	-	-	-	-	-	-
	TTGAAT	5	-	-	-	-	-	-	-	-	-	-	-	-	-	-	-	-	-	-	-	-	-
	CCCACG	4	4	-	-	-	-	-	-	-	-	-	-	-	-	-	-	-	-	-	-	-	-
	ACCGAA	1	-	-	-	-	-	-	-	-	-	-	-	-	-	-	-	-	-	-	-	-	-
	GCGTCG	6	1	-	-	-	-	-	-	-	-	-	-	-	-	-	-	-	-	-	-	-	-
	CGAGGA	29	-	1	-	-	-	-	-	-	-	-	-	-	-	-	-	-	-	-	-	-	-
	ACACCC	3	-	-	-	-	-	-	-	-	-	-	-	-	-	-	-	-	-	-	-	-	-
	GCAACA	28	11	7	13	7	13	2	2	-	2	1	-	1	-	-	-	-	-	-	-	-	-
	AATTCA	3	-	-	-	-	-	-	-	-	-	-	-	-	-	-	-	-	-	-	-	-	-
	AACACT	4	1	1	1	-	-	-	-	-	-	-	-	-	-	-	-	-	-	-	-	-	-
	GCCTTT	41	11	6	1	1	1	-	-	-	-	-	-	-	-	-	-	-	-	-	-	-	-
	CCTCGC	11	2	-	-	-	-	-	-	-	-	-	-	-	-	-	-	-	-	-	-	-	-
	ATTTCA	2	-	-	-	-	-	-	-	-	-	-	-	-	-	-	-	-	-	-	-	-	-
	GCATGA	2	-	-	-	-	-	-	-	-	-	-	-	-	-	-	-	-	-	-	-	-	-
	TTTCCT	7	-	-	-	-	-	-	-	-	-	-	-	-	-	-	-	-	-	-	-	-	-
	AGAGAT	25	11	5	2	-	-	-	-	-	-	-	-	-	-	-	-	-	-	-	-	-	-
	TACATA	4	1	-	-	2	-	-	-	-	-	-	-	-	-	-	-	-	-	-	-	-	-
	GAACAA	6	9	2	2	-	-	1	-	-	-	-	-	-	-	-	-	-	-	-	-	-	-
	TCTTGT	14	5	5	2	-	-	-	-	-	1	-	-	-	-	-	-	-	-	-	-	-	-
	CTTGTT	32	14	6	1	-	-	-	-	-	2	-	-	-	-	-	-	-	-	-	-	-	-
	TTGTTC	68	30	16	2	1	3	-	1	-	1	1	-	-	-	-	-	-	-	-	-	-	-
	CTTCTG	17	8	1	-	2	-	-	-	-	-	-	-	-	-	-	-	-	-	-	-	-	-
	AGATAG	19	6	1	2	-	-	-	-	-	-	-	-	-	-	-	-	-	-	-	-	-	-
	TTTAAT	12	3	-	-	-	-	-	-	-	-	-	-	-	-	-	-	-	-	-	-	-	-
	CCCCTC	12	-	-	-	-	-	-	-	-	-	-	-	-	-	-	-	-	-	-	-	-	-
	TGCTGT	282	165	103	46	32	17	10	6	6	2	5	3	3	3	2	1	1	2	1	-	-	5
	GTTTTA	25	3	1	-	-	-	-	1	-	-	-	-	-	-	-	-	-	-	-	-	-	-
	GACTTG	2	1	-	-	-	-	-	-	-	-	-	-	-	-	-	-	-	-	-	-	-	-
	GCTGGT	3	2	1	-	-	-	-	-	-	-	-	-	-	-	-	-	-	-	-	-	-	-
	CTCGCC	8	-	-	-	-	-	-	-	-	-	-	-	-	-	-	-	-	-	-	-	-	-
	CCAGCT	7	-	-	-	-	-	-	-	-	-	-	-	-	-	-	-	-	-	-	-	-	-
	GCCGCT	3	-	-	-	-	-	-	-	-	-	-	-	-	-	-	-	-	-	-	-	-	-
	CGCCCC	12	3	-	1	-	-	-	-	-	-	-	-	-	-	-	-	-	-	-	-	-	-
	AACGAC	13	8	-	2	2	-	-	1	-	-	-	-	-	-	-	-	-	-	-	-	-	-
	ATAGCG	1	1	-	1	1	1	-	-	-	-	-	-	-	-	-	-	-	-	-	-	-	-
	TGTGTT	1	-	-	-	-	-	-	-	-	-	-	-	-	-	-	-	-	-	-	-	-	-
	CCCCGG	-	1	-	-	-	-	-	-	-	-	-	-	-	-	-	-	-	-	-	-	-	-
	CTTTGC	159	44	9	3	1	2	-	-	-	1	-	-	-	-	-	-	-	-	-	-	-	-
	TCAGTT	2	1	-	-	-	-	-	-	-	-	-	-	-	-	-	-	-	-	-	-	-	-
	AACTAG	38	6	5	1	-	-	-	-	-	-	-	-	-	-	-	-	-	-	-	-	-	-
	ATTATC	7	8	-	-	-	-	-	-	-	-	-	-	-	-	-	-	-	-	-	-	-	-
	GCTCTG	5	9	-	-	-	-	-	-	-	-	-	-	-	-	-	-	-	-	-	-	-	-
	TCTTTC	7	4	3	-	-	-	-	-	-	-	-	-	-	-	-	-	-	-	-	-	-	-
	TTAGTT	5	1	-	1	-	-	-	-	-	-	-	-	-	-	-	-	-	-	-	-	-	-
	CTGCGT	3	-	-	-	-	-	-	-	-	-	-	-	-	-	-	-	-	-	-	-	-	-
	GATGGG	4	1	-	-	-	-	-	-	-	-	-	-	-	-	-	-	-	-	-	-	-	-
	CCCAAT	6	4	2	-	-	-	-	-	-	-	-	-	-	-	-	-	-	-	-	-	-	-
	CATGCT	3	1	-	-	-	-	-	-	-	-	-	-	-	-	-	-	-	-	-	-	-	-
	TCCGCC	4	6	2	-	-	-	2	-	-	-	-	-	-	-	-	-	-	-	-	-	-	-
	CTCCCC	6	1	1	-	-	-	-	-	-	-	-	-	-	-	-	-	-	-	-	-	-	-
	TTCTTA	52	12	16	5	2	-	3	-	-	-	-	-	-	-	-	-	-	-	-	1	-	-
	AAAAAC	27	1	3	1	1	-	-	1	-	-	-	-	-	-	-	-	-	-	-	-	-	-
	GAGCCA	7	2	-	-	-	-	-	-	-	-	-	-	-	-	-	-	-	-	-	-	-	-
	GGGTTA	6	-	-	-	-	-	-	-	-	-	-	-	-	-	-	-	-	-	-	-	-	-
	ATCTGA	2	-	-	-	-	-	-	-	-	-	-	-	-	-	-	-	-	-	-	-	-	-
	GCTCAG	11	3	-	-	-	-	-	-	-	-	-	-	-	-	-	-	-	-	-	-	-	-
	CATCCC	6	-	-	-	-	-	-	-	-	-	-	-	-	-	-	-	-	-	-	-	-	-
	CTCTTT	9	1	-	-	-	-	-	-	-	-	-	-	-	-	-	-	-	-	-	-	-	-
	AAACTG	2	1	-	-	-	-	-	-	-	-	-	-	-	-	-	-	-	-	-	-	-	-
	CCGACG	13	1	-	1	-	-	-	-	-	-	-	-	-	-	-	-	-	-	-	-	-	-
	CAACAC	30	10	7	2	3	1	-	-	-	3	-	-	-	1	1	1	-	-	-	-	1	-
	ATAATT	4	-	-	-	-	-	-	-	-	-	-	-	-	-	-	-	-	-	-	-	-	-
	CGTCTT	4	1	-	-	-	-	-	-	-	-	-	-	-	-	-	-	-	-	-	-	-	-
	TCGTCT	3	1	-	-	-	-	-	-	-	-	-	-	-	-	-	-	-	-	-	-	-	-
	AGGTGG	8	1	-	-	-	-	-	-	-	-	-	-	-	-	-	-	-	-	-	-	-	-
	GGGACG	4	-	-	-	-	-	-	-	-	-	-	-	-	-	-	-	-	-	-	-	-	-
	TGATGT	6	-	-	-	-	-	-	-	-	-	-	-	-	-	-	-	-	-	-	-	-	-
	CAAATC	2	-	-	-	-	-	-	-	-	-	-	-	-	-	-	-	-	-	-	-	-	-
	CCCTCC	14	1	2	-	-	-	-	-	-	-	-	-	-	-	-	-	-	-	-	-	-	-
	CTTTCT	6	1	-	-	-	-	-	-	-	-	-	-	-	-	-	-	-	-	-	-	-	-
	GACCTT	-	2	-	-	-	-	-	-	-	-	-	-	-	-	-	-	-	-	-	-	-	-
	TGAAAT	-	1	-	-	-	-	-	-	-	-	-	-	-	-	-	-	-	-	-	-	-	-
	AATATA	3	1	1	1	-	-	-	-	-	-	-	-	-	-	-	-	-	-	-	-	-	-
	GAGCCC	2	1	-	-	-	-	-	-	-	-	-	-	-	-	-	-	-	-	-	-	-	-
	TGGCCT	5	-	-	-	-	-	-	-	-	-	-	-	-	-	-	-	-	-	-	-	-	-
	ATGTAT	5	3	1	2	-	-	-	-	-	-	-	-	-	-	-	-	-	-	-	-	-	-
	CCCCGC	11	-	-	-	-	-	-	-	-	-	-	-	-	-	-	-	-	-	-	-	-	-
	ATCAGA	28	1	-	-	-	-	-	-	-	-	-	-	-	-	-	-	-	-	-	-	-	-
	TTCCTC	5	1	-	-	-	-	-	-	-	-	-	-	-	-	-	-	-	-	-	-	-	-
	TACTAA	15	4	4	1	2	1	-	-	-	-	-	-	-	-	-	-	-	-	-	-	-	-
	CATGAC	1	-	-	-	-	-	-	-	-	-	-	-	-	-	-	-	-	-	-	-	-	-
	AAAAGA	60	15	6	1	-	-	-	-	-	-	-	-	-	-	-	-	-	-	-	-	-	-
	TGGCAA	4	-	1	-	-	-	-	-	-	-	-	-	-	-	-	-	-	-	-	-	-	-
	GGTGTG	2	-	-	-	-	-	-	-	-	-	-	-	-	-	-	-	-	-	-	-	-	-
	CGATGC	12	2	1	-	-	-	-	-	-	-	-	-	-	-	-	-	-	-	-	-	-	-
	ACACGC	3	2	3	-	-	-	-	-	-	-	-	-	-	-	-	-	-	-	-	-	-	-
	GCAGCC	4	-	-	-	-	-	-	-	-	-	-	-	-	-	-	-	-	-	-	-	-	-
	AAATAT	8	2	2	-	-	-	-	-	-	1	-	-	-	-	-	-	-	-	-	-	-	-
	GCGTGT	25	7	5	1	-	1	-	-	-	-	-	-	-	-	-	-	-	-	-	-	-	-
	AGGAAG	19	5	3	1	1	2	-	-	-	-	-	-	-	-	-	-	-	-	-	-	-	-
	ATCTTT	22	3	1	-	-	-	-	-	-	-	-	-	-	-	-	-	-	1	-	-	-	-
	TCGCCC	3	-	1	-	-	-	-	-	-	-	-	-	-	-	-	-	-	-	-	-	-	-
	GGCGAC	19	3	1	1	-	-	-	-	-	-	-	-	-	-	-	-	-	-	-	-	-	-
	GATGAA	32	4	2	-	-	-	-	-	1	-	-	-	-	-	-	-	-	-	-	-	-	-
	ATCAAG	1	1	-	1	-	-	-	-	-	-	-	-	-	-	-	-	-	-	-	-	-	-
	TTATAT	11	-	3	1	1	-	-	-	-	-	1	-	-	-	-	-	-	-	-	-	-	-
	GGATGG	2	1	-	-	-	-	-	-	-	-	-	-	-	-	-	-	-	-	-	-	-	-
	GAGTCC	7	-	-	-	-	-	-	-	-	-	-	-	-	-	-	-	-	-	-	-	-	-
	GCCGTC	7	2	2	-	-	-	-	-	-	-	-	-	-	-	-	-	-	-	-	-	-	-
	GGCTTT	3	-	1	-	-	-	-	-	-	-	-	-	-	-	-	-	-	-	-	-	-	-
	TAGCAG	25	11	4	6	3	2	1	1	1	-	-	-	-	-	-	-	-	-	-	-	-	1
	ATTTGA	14	2	-	-	-	-	-	-	-	-	-	-	-	-	-	-	-	-	-	-	-	-
	GCACAC	11	11	7	1	1	-	-	-	-	1	-	-	-	-	-	-	-	-	-	-	-	-
	AAATAA	32	4	1	-	-	-	-	-	-	-	-	-	-	-	-	-	-	-	-	-	-	-
	AAGAAT	49	21	6	5	4	-	-	-	-	-	-	-	-	1	-	-	-	-	-	-	-	-
	ATATGG	1	-	-	-	-	-	-	-	-	-	-	-	-	-	-	-	-	-	-	-	-	-
	CACCGG	3	1	-	-	-	-	-	-	-	-	-	-	-	-	-	-	-	-	-	-	-	-
	GTGCGT	28	11	3	-	-	1	1	-	-	-	-	-	-	-	-	-	-	-	-	-	-	-
	GGTGCC	13	-	-	-	-	-	-	-	-	-	-	-	-	-	-	-	-	-	-	-	-	-
	CTGCTA	226	182	86	58	24	18	8	13	11	7	5	2	6	-	1	2	-	-	2	2	1	7
	TGTCGC	1	1	-	1	-	-	-	-	-	-	-	-	-	-	-	-	-	-	-	-	-	-
	TGGCGA	12	2	1	-	-	-	-	-	-	-	-	-	-	-	-	-	-	-	-	-	-	-
	ATGGCG	4	1	-	1	-	-	-	-	-	-	-	-	-	-	-	-	-	-	-	-	-	-
	AAAATG	368	280	267	124	104	110	78	58	31	31	17	9	2	5	3	1	-	-	-	-	-	-
	TTGATT	1	-	-	-	-	-	-	-	-	-	-	-	-	-	-	-	-	-	-	-	-	-
	GGGGTC	11	2	-	-	1	-	-	-	-	-	-	-	-	-	-	-	-	-	-	-	-	1
	TGGAGG	17	1	-	-	-	-	-	-	-	-	-	-	-	-	-	-	-	-	-	-	-	-
	TAGTTA	4	-	-	-	-	-	-	-	-	-	-	-	-	-	-	-	-	-	-	-	-	-
	CTGTAT	7	1	2	-	-	-	-	-	-	-	-	-	-	-	-	-	-	-	-	-	-	-
	TCTAGT	105	31	12	6	2	2	5	1	1	-	-	-	-	-	-	-	-	-	-	-	-	-
	CCCGCT	8	1	-	-	-	-	-	-	-	-	-	-	-	-	-	-	-	-	-	-	-	-
	CTATCT	6	1	1	3	-	-	-	-	-	-	-	-	-	-	-	-	-	-	-	-	-	-
	TTTTCC	11	4	-	-	-	-	-	-	-	-	-	-	-	-	-	-	-	-	-	-	-	-
	GCAATG	8	-	-	-	-	-	-	-	-	-	-	-	-	-	-	-	-	-	-	-	-	-
	CACGCG	4	1	-	-	-	-	-	-	-	-	-	-	-	-	-	-	-	-	-	-	-	-
	TCCTGG	1	-	-	-	-	-	-	-	-	-	-	-	-	-	-	-	-	-	-	-	-	-
	GGCGGT	17	7	2	-	-	-	-	-	-	-	-	-	-	-	-	-	-	-	-	-	-	-
	TCTTCG	8	2	2	-	-	-	-	-	-	-	-	-	-	-	-	-	-	-	-	-	-	-
	TGTTGA	2	-	1	1	-	1	-	-	-	-	-	-	-	-	-	-	-	-	-	-	-	-
	CAACTA	19	14	6	-	1	-	1	-	-	-	-	-	-	-	-	-	-	-	-	-	-	-
	GTCAGC	1	-	-	-	-	-	-	-	-	-	-	-	-	-	-	-	-	-	-	-	-	-
	GTTTGA	1	1	-	-	-	-	-	-	-	-	-	-	-	-	-	-	-	-	-	-	-	-
	ACTCAA	-	-	-	2	-	-	-	-	-	-	-	-	-	-	-	-	-	-	-	-	-	-
	TGTATT	1	-	1	-	-	-	-	-	-	-	-	-	-	-	-	-	-	-	-	-	-	-
	AAACCT	11	5	4	2	7	3	1	2	2	1	1	1	-	1	1	-	-	2	3	1	1	5
	AACCTA	5	3	3	2	2	1	-	-	1	1	-	1	2	-	-	-	-	-	-	-	-	3
	ACCTAA	2	-	1	3	-	-	-	2	-	-	1	-	1	-	-	-	-	-	-	-	-	-
	TCCAAG	1	-	-	-	-	-	-	-	-	-	-	-	-	-	-	-	-	-	-	-	-	-
	CACCAT	6	4	-	1	-	-	-	-	-	-	-	-	-	-	-	-	-	-	-	-	-	-
	AAATAC	5	3	-	-	-	-	-	-	-	-	-	-	-	-	-	-	-	-	-	-	-	-
	CTGCCT	12	-	2	-	-	-	-	-	-	-	-	-	-	-	-	-	-	-	-	-	-	-
	TCATTT	7	6	3	2	2	-	1	1	-	-	-	-	-	-	-	-	-	-	-	-	-	-
	CCACTA	1	13	14	1	10	4	1	3	1	-	-	-	-	-	-	-	-	1	-	1	-	-
	TTCATC	4	-	-	-	-	-	-	-	-	-	-	-	-	-	-	-	-	-	-	-	-	-
	TCAGGT	21	1	-	-	-	-	-	-	-	-	-	-	-	-	-	-	-	-	-	-	-	-
	GATTTC	-	1	-	-	-	-	-	-	-	-	-	-	-	-	-	-	-	-	-	-	-	-
	ACGGCG	8	-	1	1	-	-	-	-	-	-	-	-	-	-	-	-	-	-	-	-	-	-
	CAAAGG	36	15	1	2	-	-	-	-	-	-	-	-	-	-	-	-	-	-	-	-	-	-
	AAATCG	1	-	-	-	-	-	-	-	-	-	-	-	-	-	-	-	-	-	-	-	-	-
	AAACAG	2	-	-	-	-	-	-	-	-	-	-	-	-	-	-	-	-	-	-	-	-	-
	TCTGGT	3	1	-	-	-	-	-	-	-	-	-	-	-	-	-	-	-	-	-	-	-	-
	AAGACC	1	-	-	-	-	-	-	-	-	-	-	-	-	-	-	-	-	-	-	-	-	-
	AGATGG	4	14	-	-	1	-	-	-	-	-	-	-	-	-	-	-	-	-	-	-	-	-
	TTCTGG	2	4	-	-	-	-	-	-	-	-	-	-	-	-	-	-	-	-	-	-	-	-
	TCGTGG	3	-	-	-	-	-	-	2	-	-	-	-	-	-	-	-	-	-	-	-	-	-
	GCCTGG	8	7	5	3	4	3	4	3	3	1	4	3	2	1	2	2	-	2	1	1	-	3
	CCTGGG	46	37	36	27	24	22	13	15	12	5	11	10	3	3	6	9	8	4	2	4	1	22
	GGCCTG	22	11	12	6	6	7	4	4	12	5	-	7	4	6	-	1	-	3	-	-	-	10
	GGGCCT	10	13	4	9	8	2	2	3	4	3	2	4	-	3	1	-	1	-	3	-	1	3
	CTGGGC	1	1	1	-	2	-	1	-	-	-	1	-	-	-	-	-	-	-	-	-	-	-
	TGGTTC	-	1	-	-	-	-	-	-	-	-	1	-	-	-	-	-	-	-	-	-	-	-
	ATCAAC	1	2	-	2	-	-	-	-	-	-	-	-	-	-	-	-	-	-	-	-	-	-
	GCTGTG	1	-	-	-	-	-	-	-	-	-	-	-	-	-	-	-	-	-	-	-	-	-
	GTGGAG	16	1	-	-	-	-	-	-	-	-	-	-	-	-	-	-	-	-	-	-	-	-
	GTCGAG	1	-	-	-	-	-	-	-	-	-	-	-	-	-	-	-	-	-	-	-	-	-
	CCATTA	25	10	1	1	-	-	-	1	-	-	-	-	-	-	-	-	-	-	-	-	-	-
	CCGTCT	1	-	-	-	-	-	-	-	-	-	-	-	-	-	-	-	-	-	-	-	-	-
	GGTAAT	17	7	4	-	-	-	-	-	-	-	-	-	-	-	-	-	-	-	-	-	-	-
	CTGTTC	1	1	-	-	-	-	-	-	-	-	-	-	-	-	-	-	-	-	-	-	-	-
	TAAAGA	58	20	5	-	-	1	-	-	-	-	-	-	-	-	-	-	-	-	-	-	-	-
	TAATGA	2	-	-	-	-	-	-	-	-	-	-	-	-	-	-	-	-	-	-	-	-	-
	TCTTTT	14	4	2	-	-	1	-	-	-	-	-	-	-	-	-	-	-	-	-	-	-	-
	CGACGG	15	1	-	-	-	-	-	-	-	-	-	-	-	-	-	-	-	-	-	-	-	-
	TGATGC	7	1	-	-	-	-	-	-	-	-	-	-	-	-	-	-	-	-	-	-	-	-
	ATATAC	17	11	6	-	1	1	-	-	-	-	-	-	-	-	-	-	-	-	-	-	-	-
	GTCCTC	10	2	1	-	-	-	-	-	-	-	-	-	-	-	-	-	-	-	-	-	-	-
	CAATAA	4	1	-	-	-	-	-	-	-	-	-	-	-	-	-	-	-	-	-	-	-	-
	TCCTAG	5	7	-	2	1	-	-	-	-	-	-	-	-	-	-	-	-	-	-	-	-	-
	TTGAGG	-	1	-	-	-	-	-	-	-	-	-	-	-	-	-	-	-	-	-	-	-	-
	TGGATT	7	-	-	-	-	-	-	-	-	-	-	-	-	-	-	-	-	-	-	-	-	-
	CGCCAC	10	1	1	-	-	-	-	-	-	-	-	-	-	-	-	-	-	-	-	-	-	-
	CCCCGA	14	-	-	-	-	-	-	-	-	-	-	-	-	-	-	-	-	-	-	-	-	-
	TTCAGG	6	-	-	-	-	-	-	-	-	-	-	-	-	-	-	-	-	-	-	-	-	-
	CCGTCC	2	4	-	-	-	-	-	-	-	-	-	-	-	-	-	-	-	-	-	-	-	-
	TTCCAG	4	-	-	-	-	-	-	-	-	-	-	-	-	-	-	-	-	-	-	-	-	-
	ATACTA	3	9	1	2	3	1	1	-	-	-	-	-	-	-	-	-	-	-	-	-	-	-
	CCATCG	11	4	-	-	2	-	-	-	2	-	-	1	-	-	-	-	-	-	-	-	-	-
	TATGGT	2	-	-	-	-	-	-	-	-	-	-	-	-	-	-	-	-	-	-	-	-	-
	AACACG	-	-	-	1	-	-	-	-	-	-	-	-	-	-	-	-	-	-	-	-	-	-
	CGTCCA	5	1	-	-	-	-	-	-	-	-	-	-	-	-	-	-	-	-	-	-	-	-
	ACTTCT	1	-	-	-	-	-	-	-	-	-	-	-	-	-	-	-	-	-	-	-	-	-
	GACAAG	2	1	-	-	-	-	-	-	-	-	-	-	-	-	-	-	-	-	-	-	-	-
	GCAACG	5	-	-	-	-	-	-	-	-	-	-	-	-	-	-	-	-	-	-	-	-	-
	TTCAAT	16	3	-	-	-	-	-	-	-	-	-	-	-	-	-	-	-	-	-	-	-	-
	TGGGGA	4	-	-	-	-	-	-	-	-	-	-	-	-	-	-	-	-	-	-	-	-	-
	CATACA	6	-	1	-	-	-	-	-	-	-	-	-	-	-	-	-	-	-	-	-	-	-
	CTGCTT	1	3	-	-	-	-	-	-	-	1	-	-	-	-	-	-	-	-	-	-	-	-
	CTGTGG	2	-	-	-	-	-	-	-	-	-	-	-	-	-	-	-	-	-	-	-	-	-
	CACGTC	1	-	-	-	-	-	-	-	-	-	-	-	-	-	-	-	-	-	-	-	-	-
	AGGGAA	5	1	2	1	1	-	-	-	-	-	-	-	-	-	-	-	-	-	-	-	-	-
	AGCAGA	4	4	3	1	-	-	-	-	-	-	-	-	-	-	-	-	-	-	-	-	-	-
	AATAGT	3	-	1	-	-	-	-	-	-	-	-	-	-	-	-	-	-	-	-	-	-	-
	GCTCCA	2	1	-	-	-	-	-	-	-	-	-	-	-	-	-	-	-	-	-	-	-	-
	TCCCAG	5	-	-	-	-	-	-	-	-	-	-	-	-	-	-	-	-	-	-	-	-	-
	CGAGCA	1	-	-	-	-	-	-	-	-	-	-	-	-	-	-	-	-	-	-	-	-	-
	AGTGGG	1	1	-	-	-	-	-	-	-	-	-	-	-	-	-	-	-	-	-	-	-	-
	TCACCA	5	3	-	-	-	-	-	-	-	-	-	-	-	-	-	-	-	-	-	-	-	-
	GAGATG	52	11	2	-	-	-	1	-	-	-	-	-	-	-	-	-	-	-	-	-	-	-
	GAATCA	7	-	-	-	-	-	-	-	-	-	-	-	-	-	-	-	-	-	-	-	-	-
	CTCGCG	1	-	-	-	-	-	-	-	-	-	-	-	-	-	-	-	-	-	-	-	-	-
	AGATGA	1	-	1	-	-	-	-	-	-	-	-	-	-	-	-	-	-	-	-	-	-	-
	TACAGG	-	1	-	-	-	-	-	-	-	-	-	-	-	-	-	-	-	-	-	-	-	-
	CGGCTG	2	-	-	-	-	-	-	-	-	-	-	-	-	-	-	-	-	-	-	-	-	-
	TACAAA	14	1	-	-	-	-	-	-	-	-	-	-	-	-	-	-	-	-	-	-	-	-
	TCATAT	3	2	-	-	-	-	-	-	-	-	-	-	-	-	-	-	-	-	-	-	-	-
	CCACAC	3	1	-	-	-	-	-	-	-	-	-	-	-	-	-	-	-	-	-	-	-	-
	TGTTCA	2	-	-	-	-	-	-	-	-	-	-	-	-	-	-	-	-	-	-	-	-	-
	TGCTCC	13	6	2	1	1	-	-	-	-	-	-	-	-	-	-	-	-	-	-	-	-	-
	TATCTC	8	3	5	1	-	-	-	-	-	-	-	-	-	-	-	-	-	-	-	-	-	-
	GTGGGA	3	-	-	-	-	-	-	-	-	-	-	-	-	-	-	-	-	-	-	-	-	-
	GGGCGG	13	-	-	-	-	-	-	-	-	-	-	-	-	-	-	-	-	-	-	-	-	-
	AAATTG	24	8	-	5	-	-	-	-	-	-	-	-	-	-	-	-	-	-	-	-	-	-
	GCCACC	6	1	1	-	-	-	-	-	-	-	-	-	-	-	-	-	-	-	-	-	-	-
	ACCAGC	6	2	-	-	1	1	-	-	-	-	-	-	-	-	-	-	-	-	-	-	-	-
	CGGCGT	7	1	-	-	-	-	-	-	-	-	-	-	-	-	-	-	-	-	-	-	-	-
	GTCCTT	1	-	-	-	-	-	-	-	-	-	-	-	-	-	-	-	-	-	-	-	-	-
	TATACT	2	-	-	1	-	-	-	-	-	-	-	-	-	-	-	-	-	-	-	-	-	-
	GAGTTG	3	-	-	-	-	-	-	-	-	-	-	-	-	-	-	-	-	-	-	-	-	-
	CGTCGG	2	-	-	-	-	-	-	-	-	-	-	-	-	-	-	-	-	-	-	-	-	-
	CTCCAC	26	4	2	-	-	-	-	-	-	-	-	-	-	-	-	-	-	-	-	-	-	-
	AACATG	2	-	-	-	-	-	-	-	-	-	-	-	-	-	-	-	-	-	-	-	-	-
	GTGTTG	3	1	2	-	-	-	2	-	-	-	-	-	-	-	-	-	-	-	-	-	-	-
	TTGGTG	9	-	1	-	-	-	-	-	-	-	-	-	-	-	-	-	-	-	-	-	-	-
	TGGTGT	40	13	7	-	1	-	-	-	-	-	-	-	-	-	-	-	-	-	-	-	-	-
	AGAGGA	19	10	5	2	1	1	-	1	-	-	-	-	-	-	-	-	-	-	-	-	-	-
	TCACTA	-	1	-	-	-	-	-	-	-	-	-	-	-	-	-	-	-	-	-	-	-	-
	TAACAA	-	1	-	-	-	-	-	-	-	-	-	-	-	-	-	-	-	-	-	-	-	-
	ATTAAA	10	-	-	-	-	-	-	-	-	-	-	-	-	-	-	-	-	-	-	-	-	-
	CTAGAA	8	3	-	-	-	-	-	-	-	-	-	-	-	-	-	-	-	-	-	-	-	-
	TGCCAT	7	6	-	-	-	-	-	-	-	-	-	-	1	-	-	-	-	-	-	-	-	-
	CGCCGA	8	-	-	-	-	-	-	-	-	-	-	-	-	-	-	-	-	-	-	-	-	-
	GCGGTG	9	2	1	-	-	-	-	-	-	-	-	-	-	-	-	-	-	-	-	-	-	-
	GCCGAT	3	5	-	1	-	-	-	-	-	-	-	-	-	-	-	-	-	-	-	-	-	-
	AAGTTG	1	1	-	-	-	-	-	-	-	-	-	-	-	-	-	-	-	-	-	-	-	-
	TCCAGT	7	-	-	-	-	-	-	-	-	-	-	-	-	-	-	-	-	-	-	-	-	-
	CTGGAC	2	-	-	-	-	-	-	-	-	-	-	-	-	-	-	-	-	-	-	-	-	-
	ATTGAT	1	-	1	-	-	-	-	-	-	-	-	-	-	-	-	-	-	-	-	-	-	-
	CTGTCT	-	2	-	-	-	-	-	-	-	-	-	-	-	-	-	-	-	-	-	-	-	-
	TGGGAG	1	1	-	-	-	-	-	-	-	-	-	-	-	-	-	-	-	-	-	-	-	-
	GGACTC	1	-	2	-	-	-	-	-	-	-	-	-	-	-	-	-	-	-	-	-	-	-
	TATCTT	8	7	-	1	-	-	-	-	-	-	-	-	-	-	-	-	-	-	-	-	-	-
	GAGGTG	5	-	-	-	-	-	-	-	-	-	-	-	-	-	-	-	-	-	-	-	-	-
	AATAAG	20	7	9	1	-	-	1	-	-	-	-	-	-	-	-	-	-	-	-	-	-	-
	TCCTCG	21	2	-	-	-	3	-	-	-	-	-	-	-	-	-	-	-	-	-	-	-	-
	AAACAA	6	3	-	-	-	-	-	-	-	-	-	-	-	-	-	-	-	-	-	-	-	-
	GGCTGC	4	-	-	-	-	-	-	-	-	-	-	-	-	-	-	-	-	-	-	-	-	-
	ATAGTA	1	1	-	-	-	-	-	-	-	-	-	-	-	-	-	-	-	-	-	-	-	-
	CCCTGT	1	-	-	-	-	-	-	-	-	-	-	-	-	-	-	-	-	-	-	-	-	-
	AATTTG	9	2	-	-	-	-	-	-	-	-	-	-	-	-	-	-	-	-	-	-	-	-
	CGATCA	1	-	-	-	-	-	-	-	-	-	-	-	-	-	-	-	-	-	-	-	-	-
	GTGAAA	1	-	-	-	-	-	-	-	-	-	-	-	-	-	-	-	-	-	-	-	-	-
	GCACAG	8	-	-	-	-	-	-	-	-	-	-	-	-	-	-	-	-	-	-	-	-	-
	AAGCCA	4	1	-	-	-	-	-	-	-	-	-	-	-	-	-	-	-	-	-	-	-	-
	CTGCAC	1	1	-	-	-	-	-	-	-	-	-	-	-	-	-	-	-	-	-	-	-	-
	CAATAC	1	-	-	-	-	-	-	-	-	-	-	-	-	-	-	-	-	-	-	-	-	-
	TCTGGC	-	2	-	-	-	-	-	-	-	-	-	-	-	-	-	-	-	-	-	-	-	-
	ATATGA	5	1	-	-	-	-	-	-	-	-	-	-	-	-	-	-	-	-	-	-	-	-
	TTGTTT	13	-	5	1	-	-	-	1	-	-	-	-	-	-	-	-	-	-	-	-	-	-
	AAGAAC	57	33	16	20	9	3	3	-	1	1	1	2	-	-	-	-	1	-	-	-	-	-
	ATTCTT	9	2	-	-	-	-	-	-	-	-	-	-	-	-	-	-	-	-	-	-	-	-
	TTAGGT	4	2	-	1	-	-	1	-	-	-	-	-	-	-	-	-	-	-	-	-	-	-
	TGATAA	14	1	-	-	-	-	-	-	-	-	-	-	-	-	-	-	-	-	-	-	-	-
	GCTTGG	1	-	-	-	-	-	-	-	-	-	-	-	-	-	-	-	-	-	-	-	-	-
	CTGGAG	2	-	-	-	-	-	-	-	-	-	-	-	-	-	-	-	-	-	-	-	-	-
	GTCGCC	9	1	-	-	-	-	-	-	-	-	-	-	-	-	-	-	-	-	-	-	-	-
	AGCTCG	1	-	-	-	-	-	-	-	-	-	-	-	-	-	-	-	-	-	-	-	-	-
	ACATAC	6	2	1	1	-	-	-	2	1	-	-	-	-	-	-	-	-	-	-	-	-	-
	CGGCGA	38	7	2	-	-	-	-	-	-	-	-	-	-	-	-	-	-	-	-	-	-	-
	AGAGAA	2	-	-	-	-	-	-	-	-	-	-	-	-	-	-	-	-	-	-	-	-	-
	ATTGGG	3	2	-	-	1	-	-	-	-	-	-	-	-	-	-	-	-	-	-	-	-	-
	CTTTCA	2	-	-	-	-	-	-	-	-	-	-	-	-	-	-	-	-	-	-	-	-	-
	ATTAGT	1	2	1	-	-	-	-	-	-	-	-	-	-	-	-	-	-	-	-	-	-	-
	CAGCAC	29	38	28	6	4	1	-	-	-	-	-	-	-	-	-	-	-	-	1	-	-	-
	CCATCT	13	2	4	-	1	-	-	-	-	-	-	-	-	-	-	-	-	-	-	-	-	-
	CCACAA	4	1	1	-	-	-	-	-	-	-	-	-	-	-	-	-	-	-	-	-	-	-
	ACACAT	9	5	5	-	-	1	-	2	-	-	-	-	-	-	-	-	-	-	-	-	-	-
	ATAAAG	13	-	4	-	-	-	-	-	-	-	-	-	-	-	-	-	-	-	-	-	-	-
	GATGGC	3	1	1	1	-	-	1	1	1	-	-	-	-	-	-	-	-	-	-	-	-	-
	ATCCTT	1	-	-	-	-	-	-	-	-	-	-	-	-	-	-	-	-	-	-	-	-	-
	AATGCT	1	-	-	-	-	-	-	-	-	-	-	-	-	-	-	-	-	-	-	-	-	-
	TTGATC	5	1	-	-	-	-	-	-	-	-	-	-	-	-	-	-	-	-	-	-	-	-
	AACAAT	5	-	1	-	-	-	-	-	-	-	-	-	-	-	-	-	-	-	-	-	-	-
	GGAGAT	15	8	2	-	-	-	-	-	-	-	-	-	-	-	-	-	-	-	-	-	-	-
	ATCACC	1	-	1	-	-	-	-	-	-	-	-	-	-	-	-	-	-	-	-	-	-	-
	TATACA	3	1	-	1	1	-	-	-	-	-	-	-	-	-	-	-	-	-	-	-	-	-
	CGGAGG	13	6	-	-	1	-	-	-	-	-	-	-	-	-	-	-	-	-	-	-	-	-
	CCACCG	12	3	1	1	-	-	-	1	-	-	-	-	-	-	-	-	-	-	-	-	-	-
	GCATCG	4	-	2	-	-	-	-	-	-	-	-	-	-	-	-	-	-	-	-	-	-	-
	CCATGG	3	-	-	-	-	-	-	-	-	-	-	-	-	-	-	-	-	-	-	-	-	-
	CGCAGC	3	-	-	-	-	-	-	-	-	-	-	-	-	-	-	-	-	-	-	-	-	-
	TATTAG	7	2	2	3	2	3	-	-	-	-	-	-	-	-	-	-	-	-	-	-	-	-
	TTGCTG	31	15	9	2	3	3	3	-	1	-	-	-	-	-	-	-	-	-	-	-	-	-
	GCAGAC	1	-	-	-	-	-	-	-	-	-	-	-	-	-	-	-	-	-	-	-	-	-
	TGTATG	1	2	1	-	-	-	-	1	-	-	-	-	-	-	-	-	-	-	-	-	-	-
	ATGGTG	8	2	-	-	-	-	-	-	-	-	-	-	-	-	-	-	-	-	-	-	-	-
	GGGGCG	3	1	1	-	1	-	-	-	-	-	-	-	-	-	-	-	-	-	-	-	-	-
	TGACAA	3	-	-	-	-	-	-	-	-	-	-	-	-	-	-	-	-	-	-	-	-	-
	TAGCGA	2	1	-	-	-	-	-	-	-	-	-	-	-	-	-	-	-	-	-	-	-	-
	ACGCAC	12	2	1	-	1	-	-	-	-	-	-	-	-	-	-	-	-	-	-	-	-	-
	GGTATA	-	1	2	-	-	-	-	-	-	-	-	-	-	-	-	-	-	-	-	-	-	-
	TGTTGC	416	204	109	69	41	27	19	12	3	9	4	2	4	2	1	2	2	-	2	-	-	3
	CACCTC	4	-	-	-	-	-	-	-	-	-	-	-	-	-	-	-	-	-	-	-	-	-
	GCATTT	2	-	-	-	-	-	-	-	-	-	-	-	-	-	-	-	-	-	-	-	-	-
	TAAAAC	16	7	1	2	-	1	-	-	-	-	-	-	-	-	-	-	-	-	-	-	-	-
	TAGGAG	2	-	-	-	-	-	-	-	-	-	-	-	-	-	-	-	-	-	-	-	-	-
	ACCATT	1	-	-	-	-	-	-	-	-	-	-	-	-	-	-	-	-	-	-	-	-	-
	TTCTTT	18	9	4	3	-	1	1	-	-	-	-	-	-	-	-	-	-	-	-	-	-	-
	GATCCA	6	-	-	-	-	-	-	-	-	-	-	-	-	-	-	-	-	-	-	-	-	-
	ACAAAC	6	1	-	-	-	-	-	-	-	-	-	-	-	-	-	-	-	-	-	-	-	-
	ATCCCA	5	1	-	1	-	-	-	-	-	-	-	-	-	-	-	-	-	-	-	-	-	-
	TATGGA	6	-	-	-	-	-	-	-	-	-	-	-	-	-	-	-	-	-	-	-	-	-
	GAAAGG	2	-	-	-	-	-	-	-	-	1	-	-	-	-	-	-	-	-	-	-	-	-
	CTTGCA	-	-	1	-	-	-	-	-	-	-	-	-	-	-	-	-	-	-	-	-	-	-
	TGTACA	1	-	-	-	-	-	-	-	-	-	-	-	-	-	-	-	-	-	-	-	-	-
	TGTGAG	1	-	-	-	-	-	-	-	-	-	-	-	-	-	-	-	-	-	-	-	-	-
	CCGATG	5	2	-	-	-	-	-	-	-	-	-	-	-	-	-	-	-	-	-	-	-	-
	ACATCT	1	-	-	-	-	-	-	-	-	-	-	-	-	-	-	-	-	-	-	-	-	-
	ATGCAA	5	1	-	-	-	-	-	-	-	-	-	-	-	-	-	-	-	-	-	-	-	-
	ATTGTG	1	1	1	-	-	-	-	-	-	-	-	-	-	-	-	-	-	-	-	-	-	-
	TGGGAA	2	1	-	-	-	-	-	-	-	-	-	-	-	-	-	-	-	-	-	-	-	-
	TAGCAC	4	-	-	-	-	-	-	-	-	-	-	-	-	-	-	-	-	-	-	-	-	-
	TGGGTG	1	1	-	-	-	-	-	-	-	-	-	-	-	-	-	-	-	-	-	-	-	-
	CAGAAT	2	-	1	-	-	-	-	-	-	-	-	-	-	-	-	-	-	-	-	-	-	-
	ACCCAC	2	-	-	-	-	-	-	-	-	-	-	-	-	-	-	-	-	-	-	-	-	-
	AACCCT	29	7	2	2	-	-	-	-	-	-	-	-	-	-	-	-	-	-	-	-	-	-
	AATTAT	2	-	-	-	-	-	-	-	-	-	-	-	-	-	-	-	-	-	-	-	-	-
	TGGCGG	4	1	-	-	-	-	-	-	-	-	-	-	-	-	-	-	-	-	-	-	-	-
	GCTGTT	23	6	3	4	1	3	-	-	1	2	2	1	-	-	-	-	1	-	-	-	-	-
	AGGCCC	1	-	1	1	-	-	-	1	-	-	-	-	-	-	-	-	-	-	-	-	-	1
	GAAAAG	10	4	4	-	-	-	-	-	-	-	-	-	-	-	-	-	-	-	-	-	-	-
	TTTATA	9	5	-	1	-	-	-	-	-	-	-	-	-	-	-	-	-	-	-	-	-	-
	ATAGGT	-	-	2	-	-	-	-	-	-	-	-	-	-	-	-	-	-	-	-	-	-	-
	CGGGGG	1	-	-	-	-	-	-	-	-	-	-	-	-	-	-	-	-	-	-	-	-	1
	ATAAAA	39	7	1	-	-	-	-	-	-	-	-	-	-	-	-	-	-	-	-	-	-	-
	TGGGGG	3	2	1	-	-	-	-	-	-	-	-	-	-	-	-	-	-	-	-	-	-	-
	TTAAGA	1	1	-	-	-	-	-	-	-	-	-	-	-	-	-	-	-	-	-	-	-	-
	GGGTCG	20	6	-	-	-	-	-	-	-	-	-	-	-	-	-	-	-	-	-	-	-	-
	AATAAC	5	1	2	-	-	-	-	-	-	-	-	-	-	-	-	-	-	-	-	-	-	-
	TTTTTG	18	2	1	-	-	-	-	-	-	-	-	-	-	-	-	-	-	-	-	-	-	-
	CTCTAG	-	1	-	-	-	-	-	-	-	-	-	-	-	-	-	-	-	-	-	-	-	-
	CTTCCA	-	-	1	-	-	-	-	-	-	-	-	-	-	-	-	-	-	-	-	-	-	-
	CAGTAG	13	9	4	2	3	-	-	5	2	-	2	1	2	2	1	-	-	-	-	-	-	1
	TAGGGT	13	2	1	-	-	-	-	-	-	-	-	-	-	-	-	-	-	-	-	-	-	-
	TTATTG	17	2	-	-	-	-	-	-	-	-	-	-	-	-	-	-	-	-	-	-	-	-
	TTGTTA	16	1	4	1	-	-	-	-	-	-	-	-	-	-	-	-	-	-	-	-	-	-
	TATCGC	2	2	-	-	1	1	-	-	-	-	-	-	-	-	-	-	-	-	-	-	-	-
	TCATTA	1	-	-	-	-	1	-	1	1	-	-	-	-	-	-	-	-	-	-	-	-	-
	AGTAGC	165	117	73	52	36	27	18	11	14	16	8	3	3	7	3	5	4	2	-	2	-	9
	CACATA	1	-	1	3	-	1	-	-	-	-	-	-	-	-	-	-	-	-	-	-	-	-
	GGCGGG	12	2	-	-	-	-	-	-	-	-	-	-	-	-	-	-	-	-	-	-	-	-
	GCCGGA	3	-	1	-	-	-	-	-	-	-	-	-	-	-	-	-	-	-	-	-	-	-
	GCGTTG	2	3	-	-	-	-	-	-	-	-	-	-	-	-	-	-	-	-	-	-	-	-
	CCCCCG	6	1	-	-	-	-	-	-	-	-	-	-	-	-	-	-	-	-	-	-	-	-
	CCTGCT	-	-	2	-	1	-	-	-	-	-	-	-	-	-	-	-	-	-	-	-	-	-
	GGTGAA	2	1	-	1	-	-	-	-	-	-	-	-	-	-	-	-	-	-	-	-	-	-
	AGTTTG	1	-	-	-	-	-	-	-	-	-	-	-	-	-	-	-	-	-	-	-	-	-
	GGCGAG	5	2	-	-	-	-	-	-	-	-	-	-	-	-	-	-	-	-	-	-	-	-
	TCTTAT	5	5	-	1	-	-	1	-	-	-	-	-	-	-	-	-	-	-	-	-	-	-
	TGGTGC	5	2	1	-	1	-	-	-	-	-	-	-	-	-	-	-	-	-	-	-	-	-
	TCTCTT	15	5	-	2	-	-	-	-	-	-	-	-	-	-	-	-	-	-	-	-	-	-
	GGTAGC	-	-	1	-	-	-	-	-	-	-	-	-	-	-	-	-	-	-	-	-	-	-
	TTAGTG	1	-	-	-	-	-	-	-	-	-	-	-	-	-	-	-	-	-	-	-	-	-
	CATCTT	3	-	-	1	-	-	-	-	-	-	-	-	-	-	-	-	-	-	-	-	-	-
	TAGTGG	12	10	3	2	-	-	-	-	1	1	-	-	-	-	-	-	-	-	-	-	-	1
	CTCTTG	8	1	1	-	-	-	-	-	-	-	-	-	-	-	-	-	-	-	-	-	-	-
	AGCACG	-	-	-	-	1	-	-	-	-	-	-	-	-	-	-	-	-	-	-	-	-	-
	CAACAG	308	143	96	78	58	47	29	26	7	4	6	5	5	1	-	1	-	-	1	-	-	1
	TGTATA	8	2	4	-	-	-	-	-	-	-	-	-	-	-	-	-	-	-	-	-	-	-
	AGTGGT	8	1	7	4	1	-	-	-	-	-	1	-	-	-	-	-	-	-	-	-	-	-
	ATATTA	3	2	-	4	-	-	-	-	-	-	-	-	-	-	-	-	-	-	-	-	-	-
	CGGTGG	6	2	-	2	-	-	-	-	-	-	-	-	-	-	-	-	-	-	-	-	-	-
	CCAGCC	10	-	-	-	-	-	-	-	-	-	-	-	-	-	-	-	-	-	-	-	-	-
	GGTAGT	7	4	7	2	2	2	1	2	1	-	1	3	-	-	-	-	1	-	-	-	-	2
	TAGATG	3	-	-	-	-	-	-	-	-	-	-	-	-	-	-	-	-	-	-	-	-	-
	ATTTTC	239	111	80	51	62	86	50	34	22	7	8	3	3	1	2	1	-	1	-	-	-	-
	TAATGT	1	-	-	-	-	-	-	-	-	-	-	-	-	-	-	-	-	-	-	-	-	-
	CCCATC	7	-	-	-	-	-	-	-	-	-	-	-	-	-	-	-	-	-	-	-	-	-
	CTACCA	17	10	7	8	4	1	4	-	-	-	1	-	-	2	1	-	-	-	-	-	-	-
	TATACC	6	1	-	2	-	-	-	-	-	-	-	-	-	-	-	-	-	-	-	-	-	-
	GATATA	20	8	6	-	5	-	2	2	-	-	-	-	-	-	-	-	-	-	-	-	-	-
	AGAAGT	4	3	2	2	1	-	-	-	-	-	-	-	-	-	-	-	-	-	-	-	-	-
	GTGGGC	1	2	-	-	-	-	-	-	-	-	-	-	-	-	-	-	-	-	-	-	-	-
	GGTCCA	6	-	-	-	-	-	-	-	-	-	-	-	-	-	-	-	-	-	-	-	-	-
	CTCCCG	4	1	-	-	-	-	-	-	-	-	-	-	-	-	-	-	-	-	-	-	-	-
	CGGCAT	7	-	-	-	-	-	-	-	-	-	-	-	-	-	-	-	-	-	-	-	-	-
	GGCGCC	2	-	-	-	-	-	-	-	-	-	-	-	-	-	-	-	-	-	-	-	-	-
	CCGCAC	7	2	-	-	-	-	-	-	-	-	-	-	-	-	-	-	-	-	-	-	-	-
	GATGGA	15	2	-	-	-	-	-	-	-	-	-	-	-	-	-	-	-	-	-	-	-	-
	CTTGTC	1	-	-	-	-	-	-	-	-	1	-	-	-	-	-	-	-	-	-	-	-	-
	GCCGTT	1	-	-	-	-	-	-	-	-	-	-	-	-	-	-	-	-	-	-	-	-	-
	GGGGAA	2	-	-	-	-	-	-	-	-	-	-	-	-	-	-	-	-	-	-	-	-	-
	GGTCAT	1	-	-	-	-	-	-	-	-	-	-	-	-	-	-	-	-	-	-	-	-	-
	GGAGCA	8	5	2	4	4	2	1	-	-	1	-	-	-	-	-	-	-	-	-	-	-	-
	GTATTA	1	-	-	-	-	-	-	-	-	-	-	-	-	-	-	-	-	-	-	-	-	-
	GCCATC	1	-	1	1	-	-	-	-	-	-	-	-	-	-	-	-	-	-	-	-	-	-
	ATCGCC	2	3	1	1	-	1	-	-	-	1	-	-	-	-	-	-	-	-	-	-	-	-
	CATAAC	3	4	1	-	-	-	-	-	-	-	-	-	-	-	-	-	-	-	-	-	-	-
	AGATAA	4	-	-	1	-	-	-	-	-	-	-	-	-	-	-	-	-	-	-	-	-	-
	CTCCTG	20	24	37	8	13	14	10	6	3	3	1	-	-	1	-	-	-	-	-	-	1	-
	GGAACG	6	-	-	-	-	-	-	-	-	-	-	-	-	-	-	-	-	-	-	-	-	-
	GATAAT	1	1	-	-	-	-	-	-	-	-	-	-	-	-	-	-	-	-	-	-	-	-
	AATGAT	2	1	-	-	-	-	-	-	-	-	-	-	-	-	-	-	-	-	-	-	-	-
	GAGCCG	1	-	-	-	-	-	-	-	-	-	-	-	-	-	-	-	-	-	-	-	-	-
	AAGGGA	1	1	-	-	-	-	-	-	-	-	-	-	-	-	-	-	-	-	-	-	-	-
	TGCGAG	1	-	-	-	-	-	-	-	-	-	-	-	-	-	-	-	-	-	-	-	-	-
	CGCCAT	4	-	-	-	-	-	-	-	-	-	-	-	-	-	-	-	-	-	-	-	-	-
	GGAGTA	4	2	-	-	-	-	-	-	-	-	-	-	-	-	-	-	-	-	-	-	-	-
	TACCTA	6	1	-	1	-	-	-	-	-	-	-	-	-	-	-	-	-	-	-	-	-	-
	TATAAA	1	3	-	-	1	-	-	-	-	-	-	-	-	-	-	-	-	-	-	-	-	-
	CAAAGC	40	13	2	-	-	-	-	-	-	-	-	-	-	-	-	-	-	-	-	-	-	-
	CGAAGA	1	2	-	-	-	-	-	-	-	-	-	-	-	-	-	-	-	-	-	-	-	-
	TTATCT	2	-	-	-	-	-	-	-	-	-	-	-	-	-	-	-	-	-	-	-	-	-
	CAAAAG	1	1	-	-	-	-	-	-	-	-	-	-	-	-	-	-	-	-	-	-	-	-
	TCTGTC	4	-	-	-	-	-	-	-	-	-	-	-	-	-	-	-	-	-	-	-	-	-
[truncated: 1,427 more rows]

## Sheet: Table S5
Supplementary Table 5. Top 5 most abundant motif categories across the 21 Triticeae genomes.
Species	Motif type	Count
Aegilops bicornis	(AG)n	53079
	(AT)n	44493
	(C)n	27196
	(AC)n	19870
	(AAG)n	14129
Aegilops longissima	(AG)n	52286
	(AT)n	41688
	(AC)n	20701
	(AAC)n	11596
	(A)n	11067
Aegilops searsii	(AG)n	51802
	(AT)n	36597
	(AC)n	23878
	(A)n	13661
	(AAG)n	7756
Aegilops sharonensis	(AG)n	52993
	(AT)n	42299
	(AC)n	20842
	(A)n	12432
	(AAC)n	10557
Aegilops speltoides	(AG)n	28206
	(AT)n	19429
	(AC)n	14419
	(A)n	12212
	(AAG)n	6789
Aegilops tauschii	(C)n	26852
	(AG)n	21290
	(AT)n	16588
	(AC)n	9471
	(AAG)n	4854
Aegilops umbellulata	(AG)n	38777
	(AT)n	26786
	(C)n	25513
	(AC)n	14008
	(AAC)n	12639
Dasypyrum villosum	(C)n	30052
	(AG)n	23693
	(AAG)n	15155
	(AT)n	13599
	(AC)n	10849
Hordeum marinum	(C)n	13243
	(AT)n	12308
	(AG)n	11383
	(AC)n	5219
	(AAG)n	4839
Hordeum spontaneum	(AT)n	18228
	(AAG)n	18047
	(AGG)n	15804
	(AAC)n	14279
	(AG)n	9772
Hordeum vulgare	(AAC)n	85170
	(C)n	30380
	(AAG)n	28186
	(AGG)n	19483
	(AT)n	17568
Hordeum vulgare var. nudum	(C)n	24237
	(AAG)n	13185
	(AAC)n	8898
	(AGG)n	8493
	(AG)n	8385
Leymus chinensis	(C)n	56380
	(AG)n	32223
	(AT)n	27796
	(AC)n	12870
	(A)n	11156
Thinopyrum elongatum	(C)n	56510
	(AG)n	23610
	(AT)n	19702
	(AC)n	12933
	(A)n	10587
Triticum aestivum	(AG)n	86849
	(AT)n	61299
	(AC)n	33286
	(AAG)n	11294
	(AAC)n	7787
Triticum aestivum ssp. tibetanu Shao	(AG)n	90542
	(AT)n	66464
	(C)n	39497
	(AC)n	35121
	(AAG)n	11744
Triticum dicoccoides	(AG)n	67908
	(AT)n	46587
	(AC)n	25658
	(AAG)n	8117
	(AAC)n	5356
Triticum monococcum	(C)n	64984
	(AG)n	42267
	(AT)n	29933
	(AAC)n	15371
	(AC)n	14531
Triticum spelta	(AG)n	87706
	(AT)n	72415
	(AC)n	35552
	(C)n	31471
	(AAG)n	12737
Triticum durum	(AG)n	64997
	(AT)n	49428
	(AC)n	24698
	(AAG)n	8421
	(AAC)n	5334
Triticum urartu	(C)n	36544
	(AG)n	20025
	(AT)n	14113
	(AC)n	7686
	(AAG)n	4433

## Sheet: Table S6
Supplementary Table 6. Distribution of SSR loci on different chromosomes in 21 Triticeae species.
Species	Chromosome number
	1	2	3	4	5	6	7	Un
Aegilops bicornis	25293	33243	30939	26331	28874	24541	32253	12112
Aegilops longissima	22461	28190	26754	26981	24637	21813	25017	18117
Aegilops searsii	19344	25199	24850	19937	21326	19437	26894	21487
Aegilops sharonensis	21480	27730	27028	22473	23757	22147	29902	21965
Aegilops speltoides	13377	15848	16593	13095	14422	13724	17913	10634
Aegilops tauschii	12191	15828	15420	11675	14219	12209	17113	2609
Aegilops umbellulata	16701	24527	28111	29063	26667	21144	25206	446
Dasypyrum villosum	15273	21510	24583	19865	19527	19602	16404	2939
Hordeum marinum	9293	11314	10337	8925	10237	8389	11351	2137
Hordeum spontaneum	14562	18389	18874	23693	17260	17763	18548	7482
Hordeum vulgare	27610	39071	53989	55487	31421	40808	41146	15095
Hordeum vulgare var. nudum	11292	12109	16764	13322	19335	12368	12374	10576
Leymus chinensis Ns	10917	12934	12400	8648	11328	10543	13929	-
Leymus chinensis Xm	12227	15454	14924	9156	14241	12933	16295	2000
Thinopyrum elongatum	19233	24949	22749	17696	21351	20289	27090	2214
Triticum aestivum A	10984	15189	14287	13902	13179	11280	14990	-
Triticum aestivum B	14228	15922	16686	12994	14340	13990	15777	-
Triticum aestivum D	7763	10391	9640	7579	8972	7559	10884	-
Triticum aestivum ssp. tibetanu Shao A	12748	17853	16427	15844	15298	13276	17364	-
Triticum aestivum ssp. tibetanu Shao B	16344	18682	19261	14930	16532	16255	17910	-
Triticum aestivum ssp. tibetanu Shao D	8905	11673	11430	8898	10676	9219	12639	19093
Triticum dicoccoides A	11228	15612	14740	14073	13590	11449	15149	-
Triticum dicoccoides B	14474	16318	17162	13504	14905	14227	15886	-
Triticum durum A	10756	14960	14035	13790	12397	11215	14560	-
Triticum durum B	13886	15729	16607	12825	14044	13665	15370	10097
Triticum monococcum	23373	30794	32828	27935	26688	22531	36277	4933
Triticum spelta A	13098	18130	16805	17316	15746	12650	17900	-
Triticum spelta B	17096	19163	20603	15370	17395	16972	18766	-
Triticum spelta D	9496	12449	11993	9454	11062	9190	13474	-
Triticum urartu	12713	16603	17338	12834	15266	12573	17408	5203

## Sheet: Table S7
Supplementary Table 7. Frequencies and polymorphism of SSRs across genomic regions in 21 Triticeae genomes.
Species	Genomic Region	Count	Ratio
Aegilops bicornis	UTR	2513	0.0117658
	CDS	12449	0.0582857
	Intron	24138	0.113013
	Intergenic	174486	0.816936
	Total	213586	1
Aegilops longissima	UTR	3203	0.0165129
	CDS	11247	0.0579832
	Intron	23912	0.123277
	Intergenic	155608	0.802227
	Total	193970	1
Aegilops searsii	UTR	3953	0.0221489
	CDS	12821	0.0718368
	Intron	38027	0.213067
	Intergenic	123673	0.692947
	Total	178474	1
Aegilops sharonensis	UTR	6834	0.0347818
	CDS	12745	0.064866
	Intron	40836	0.207836
	Intergenic	136067	0.692516
	Total	196482	1
Aegilops speltoides	UTR	6139	0.0531028
	CDS	9523	0.0823746
	Intron	30214	0.261353
	Intergenic	69730	0.603169
	Total	115606	1
Aegilops tauschii	UTR	10605	0.104726
	CDS	4360	0.0430558
	Intron	27080	0.26742
	Intergenic	59219	0.584798
	Total	101264	1
Aegilops umbellulata	UTR	-	-
	CDS	8169	0.0475315
	Intron	31448	0.182981
	Intergenic	132248	0.769488
	Total	171865	1
Dasypyrum villosum	UTR	2209	0.0158121
	CDS	9068	0.0649091
	Intron	24613	0.176181
	Intergenic	103813	0.743098
	Total	139703	1
Hordeum marinum	UTR	1761	0.0244641
	CDS	7762	0.107831
	Intron	18607	0.258492
	Intergenic	43853	0.609213
	Total	71983	1
Hordeum spontaneum	UTR	-	-
	CDS	7306	0.053496
	Intron	14775	0.108185
	Intergenic	114490	0.838319
	Total	136571	1
Hordeum vulgare	UTR	3540	0.0116208
	CDS	18998	0.062365
	Intron	30153	0.0989837
	Intergenic	251935	0.827031
	Total	304626	1
Hordeum vulgare var. nudum	UTR	-	-
	CDS	9070	0.0838728
	Intron	15150	0.140096
	Intergenic	83920	0.776031
	Total	108140	1
Leymus chinensis	UTR	-	-
	CDS	20461	0.114995
	Intron	52299	0.293932
	Intergenic	105169	0.591073
	Total	177929	1
Thinopyrum elongatum	UTR	1678	0.0107861
	CDS	8425	0.0541553
	Intron	20776	0.133547
	Intergenic	124692	0.801512
	Total	155571	1
Triticum aestivum	UTR	13182	0.0490037
	CDS	35653	0.132539
	Intron	57094	0.212245
	Intergenic	163071	0.606212
	Total	269000	1
Triticum aestivum ssp. tibetanu Shao	UTR	8984	0.0279651
	CDS	39296	0.12232
	Intron	77362	0.24081
	Intergenic	195615	0.608905
	Total	321257	1
Triticum dicoccoides	UTR	14479	0.0715659
	CDS	12075	0.0596836
	Intron	49820	0.246247
	Intergenic	125943	0.622503
	Total	202317	1
Triticum monococcum	UTR	4526	0.0220395
	CDS	25613	0.124723
	Intron	44014	0.214327
	Intergenic	131206	0.63891
	Total	205359	1
Triticum spelta	UTR	-	-
	CDS	42928	0.136658
	Intron	66027	0.210191
	Intergenic	205173	0.653151
	Total	314128	1
Triticum durum	UTR	-	-
	CDS	18882	0.0925879
	Intron	63954	0.313598
	Intergenic	121100	0.593814
	Total	203936	1
Triticum urartu	UTR	-	-
	CDS	6162	0.0560498
	Intron	14660	0.133348
	Intergenic	89116	0.810602
	Total	109938	1

## Sheet: Table S8
Supplementary Table 8: GO enrichment analysis of SSR-containing genes in H. vulgare.
Terms	Ontology*	GO term	P-Value	Corrected P-Value
reproduction	BP	GO:0000003	0.286226	0.544412
ribosomal large subunit assembly	BP	GO:0000027	0.818961	0.879861
very long-chain fatty acid metabolic process	BP	GO:0000038	1.5805e-06	5.67925e-05
autophagosome assembly	BP	GO:0000045	0.0430404	0.192712
ribosomal subunit export from nucleus	BP	GO:0000054	0.817412	0.878577
ribosomal large subunit export from nucleus	BP	GO:0000055	0.639498	0.802602
mitotic sister chromatid segregation	BP	GO:0000070	0.0103868	0.0822013
DNA damage checkpoint	BP	GO:0000077	0.695875	0.823452
regulation of cyclin-dependent protein serine/threonine kinase activity	BP	GO:0000079	0.799132	0.869839
G1/S transition of mitotic cell cycle	BP	GO:0000082	0.783562	0.857398
sulfate assimilation	BP	GO:0000103	0.894675	0.923667
histidine biosynthetic process	BP	GO:0000105	0.87006	0.908827
negative regulation of transcription by RNA polymerase II	BP	GO:0000122	0.119399	0.335641
phosphorelay signal transduction system	BP	GO:0000160	0.000851122	0.0122257
tryptophan biosynthetic process	BP	GO:0000162	0.908022	0.931256
MAPK cascade	BP	GO:0000165	0.467512	0.695669
nuclear-transcribed mRNA catabolic process, nonsense-mediated decay	BP	GO:0000184	0.422439	0.645622
activation of MAPK activity	BP	GO:0000187	0.0140693	0.103133
protein polyubiquitination	BP	GO:0000209	0.0505067	0.216395
microtubule cytoskeleton organization	BP	GO:0000226	0.127699	0.356954
spliceosomal tri-snRNP complex assembly	BP	GO:0000244	0.301234	0.544412
spliceosomal complex assembly	BP	GO:0000245	0.934195	0.951815
mitochondrial fission	BP	GO:0000266	0.0561154	0.222824
mitotic cell cycle	BP	GO:0000278	0.507105	0.729983
nuclear-transcribed mRNA poly(A) tail shortening	BP	GO:0000289	0.362941	0.59532
deadenylation-dependent decapping of nuclear-transcribed mRNA	BP	GO:0000290	0.639498	0.802602
response to reactive oxygen species	BP	GO:0000302	0.00742009	0.064024
protein deneddylation	BP	GO:0000338	0.890384	0.921535
Group II intron splicing	BP	GO:0000373	0.5301	0.746682
alternative mRNA splicing, via spliceosome	BP	GO:0000380	0.362941	0.59532
regulation of alternative mRNA splicing, via spliceosome	BP	GO:0000381	0.00305461	0.0318937
spliceosomal snRNP assembly	BP	GO:0000387	0.845969	0.892668
mRNA splicing, via spliceosome	BP	GO:0000398	0.219897	0.486593
protein peptidyl-prolyl isomerization	BP	GO:0000413	0.0286941	0.150432
autophagy of mitochondrion	BP	GO:0000422	0.0192526	0.125503
maturation of 5.8S rRNA	BP	GO:0000460	0.0499829	0.214892
maturation of SSU-rRNA from tricistronic rRNA transcript (SSU-rRNA, 5.8S rRNA, LSU-rRNA)	BP	GO:0000462	0.249884	0.513616
maturation of LSU-rRNA from tricistronic rRNA transcript (SSU-rRNA, 5.8S rRNA, LSU-rRNA)	BP	GO:0000463	0.16383	0.399365
maturation of LSU-rRNA	BP	GO:0000470	0.29539	0.544412
embryonic axis specification	BP	GO:0000578	0.695875	0.823452
resolution of meiotic recombination intermediates	BP	GO:0000712	0.50996	0.729983
telomere maintenance	BP	GO:0000723	0.0626462	0.239501
double-strand break repair via homologous recombination	BP	GO:0000724	0.0814337	0.278737
recombinational repair	BP	GO:0000725	0.639498	0.802602
double-strand break repair via break-induced replication	BP	GO:0000727	0.423486	0.645622
karyogamy	BP	GO:0000741	0.531842	0.746682
cell morphogenesis	BP	GO:0000902	0.211554	0.471067
cytokinesis by cell plate formation	BP	GO:0000911	0.00928166	0.0756227
phragmoplast assembly	BP	GO:0000914	0.695875	0.823452
cell plate assembly	BP	GO:0000919	0.362941	0.59532
nuclear-transcribed mRNA catabolic process	BP	GO:0000956	0.240706	0.497632
-	BP	GO:0001174	0.695875	0.823452
pseudouridine synthesis	BP	GO:0001522	0.50996	0.729983
regulation of cell growth	BP	GO:0001558	0.137788	0.366518
response to hypoxia	BP	GO:0001666	0.0301449	0.157706
long-chain fatty acid metabolic process	BP	GO:0001676	0.154701	0.393885
cellular glucose homeostasis	BP	GO:0001678	0.0570286	0.222824
cell fate specification	BP	GO:0001708	0.0352257	0.178645
cell fate determination	BP	GO:0001709	0.113398	0.328735
formation of translation preinitiation complex	BP	GO:0001731	0.332311	0.577906
formation of cytoplasmic translation initiation complex	BP	GO:0001732	0.116111	0.328735
tRNA wobble uridine modification	BP	GO:0002098	0.423486	0.645622
cytoplasmic translational initiation	BP	GO:0002183	0.743437	0.83519
defense response to insect	BP	GO:0002213	0.720638	0.83519
pattern recognition receptor signaling pathway	BP	GO:0002221	0.113398	0.328735
defense response to oomycetes	BP	GO:0002229	2.35336e-09	1.67089e-07
positive regulation of defense response to virus by host	BP	GO:0002230	0.0389314	0.181501
response to molecule of bacterial origin	BP	GO:0002237	0.00866539	0.0717783
response to molecule of fungal origin	BP	GO:0002238	0.843085	0.892668
response to oomycetes	BP	GO:0002239	5.82789e-07	2.37415e-05
response to molecule of oomycetes origin	BP	GO:0002240	0.639498	0.802602
respiratory burst involved in defense response	BP	GO:0002679	0.301234	0.544412
developmental process involved in reproduction	BP	GO:0003006	0.240706	0.497632
amino acid transmembrane transport	BP	GO:0003333	0.0561154	0.222824
regulation of COPII vesicle coating	BP	GO:0003400	0.743437	0.83519
detection of calcium ion	BP	GO:0005513	0.0788408	0.273358
carbohydrate metabolic process	BP	GO:0005975	0.00563992	0.0519791
glycogen biosynthetic process	BP	GO:0005978	0.817412	0.878577
starch metabolic process	BP	GO:0005982	0.222339	0.486795
starch catabolic process	BP	GO:0005983	0.0318752	0.164678
sucrose metabolic process	BP	GO:0005985	0.0205047	0.125503
sucrose biosynthetic process	BP	GO:0005986	0.423486	0.645622
sucrose catabolic process	BP	GO:0005987	0.332311	0.577906
trehalose biosynthetic process	BP	GO:0005992	0.41778	0.645622
fructose metabolic process	BP	GO:0006000	0.0788408	0.273358
fructose 6-phosphate metabolic process	BP	GO:0006002	0.19252	0.444629
glucose metabolic process	BP	GO:0006006	0.383251	0.62001
UDP-glucose metabolic process	BP	GO:0006011	0.116111	0.328735
galactose metabolic process	BP	GO:0006012	0.351322	0.59532
inositol metabolic process	BP	GO:0006020	0.362941	0.59532
chitin catabolic process	BP	GO:0006032	0.934195	0.951815
UDP-N-acetylglucosamine biosynthetic process	BP	GO:0006048	0.783562	0.857398
glycerol-3-phosphate metabolic process	BP	GO:0006072	0.422439	0.645622
(1->3)-beta-D-glucan biosynthetic process	BP	GO:0006075	0.0202467	0.125503
cellular aldehyde metabolic process	BP	GO:0006081	0.639498	0.802602
acetyl-CoA biosynthetic process from pyruvate	BP	GO:0006086	0.240706	0.497632
pyruvate metabolic process	BP	GO:0006090	0.0788408	0.273358
gluconeogenesis	BP	GO:0006094	0.156331	0.394799
glycolytic process	BP	GO:0006096	0.0130683	0.0987072
pentose-phosphate shunt	BP	GO:0006098	0.467512	0.695669
tricarboxylic acid cycle	BP	GO:0006099	0.601338	0.802602
citrate metabolic process	BP	GO:0006101	0.362941	0.59532
isocitrate metabolic process	BP	GO:0006102	0.423486	0.645622
2-oxoglutarate metabolic process	BP	GO:0006103	0.301234	0.544412
oxaloacetate metabolic process	BP	GO:0006107	0.301234	0.544412
malate metabolic process	BP	GO:0006108	0.161096	0.399365
regulation of carbohydrate metabolic process	BP	GO:0006109	0.362941	0.59532
mitochondrial electron transport, NADH to ubiquinone	BP	GO:0006120	0.845969	0.892668
mitochondrial electron transport, succinate to ubiquinone	BP	GO:0006121	0.783562	0.857398
purine nucleobase catabolic process	BP	GO:0006145	0.116111	0.328735
purine nucleotide metabolic process	BP	GO:0006163	0.197354	0.444629
purine nucleotide biosynthetic process	BP	GO:0006164	0.845969	0.892668
nucleoside diphosphate phosphorylation	BP	GO:0006165	0.104145	0.3235
adenine salvage	BP	GO:0006168	0.695875	0.823452
GTP biosynthetic process	BP	GO:0006183	0.478908	0.696364
de novo' IMP biosynthetic process	BP	GO:0006189	0.738965	0.83519
de novo' pyrimidine nucleobase biosynthetic process	BP	GO:0006207	0.478908	0.696364
UTP biosynthetic process	BP	GO:0006228	0.362941	0.59532
CTP biosynthetic process	BP	GO:0006241	0.422439	0.645622
DNA metabolic process	BP	GO:0006259	0.743437	0.83519
DNA replication	BP	GO:0006260	0.0626462	0.239501
DNA-dependent DNA replication	BP	GO:0006261	0.482985	0.701471
mitochondrial DNA replication	BP	GO:0006264	0.743437	0.83519
DNA topological change	BP	GO:0006265	0.0912911	0.301273
pre-replicative complex assembly involved in nuclear cell cycle DNA replication	BP	GO:0006267	0.422439	0.645622
DNA unwinding involved in DNA replication	BP	GO:0006268	0.0993234	0.318524
DNA replication initiation	BP	GO:0006270	0.564153	0.78539
DNA strand elongation involved in DNA replication	BP	GO:0006271	0.0389314	0.181501
leading strand elongation	BP	GO:0006272	0.362941	0.59532
regulation of DNA replication	BP	GO:0006275	0.743437	0.83519
DNA repair	BP	GO:0006281	0.0100988	0.0806928
regulation of DNA repair	BP	GO:0006282	0.197354	0.444629
base-excision repair	BP	GO:0006284	0.0716734	0.262441
base-excision repair, AP site formation	BP	GO:0006285	0.695875	0.823452
nucleotide-excision repair	BP	GO:0006289	0.306222	0.550879
mismatch repair	BP	GO:0006298	0.0833292	0.282501
postreplication repair	BP	GO:0006301	0.626175	0.802602
double-strand break repair	BP	GO:0006302	0.410459	0.645622
double-strand break repair via nonhomologous end joining	BP	GO:0006303	0.769499	0.857398
DNA methylation	BP	GO:0006306	0.185654	0.444629
DNA catabolic process	BP	GO:0006308	0.0570286	0.222824
DNA recombination	BP	GO:0006310	0.238607	0.497632
mitotic recombination	BP	GO:0006312	0.13261	0.36173
chromatin organization	BP	GO:0006325	0.0096477	0.0780929
nucleosome assembly	BP	GO:0006334	0.190109	0.444629
chromatin remodeling	BP	GO:0006338	0.0199027	0.125503
chromatin silencing	BP	GO:0006342	0.0849051	0.285116
DNA methylation-dependent heterochromatin assembly	BP	GO:0006346	0.0389314	0.181501
regulation of gene expression by genetic imprinting	BP	GO:0006349	0.137788	0.366518
transcription, DNA-templated	BP	GO:0006351	0.00184063	0.0226434
DNA-templated transcription, initiation	BP	GO:0006352	0.211554	0.471067
DNA-templated transcription, termination	BP	GO:0006353	0.301234	0.544412
regulation of transcription, DNA-templated	BP	GO:0006355	1.38553e-07	6.62122e-06
regulation of transcription by RNA polymerase II	BP	GO:0006357	0.000574779	0.00911605
rRNA processing	BP	GO:0006364	0.0029262	0.03099
transcription by RNA polymerase II	BP	GO:0006366	0.0689221	0.259502
transcription initiation from RNA polymerase II promoter	BP	GO:0006367	0.00395461	0.0391523
transcription elongation from RNA polymerase II promoter	BP	GO:0006368	0.0794224	0.273358
7-methylguanosine mRNA capping	BP	GO:0006370	0.301234	0.544412
mRNA polyadenylation	BP	GO:0006378	0.049201	0.214892
transcription by RNA polymerase III	BP	GO:0006383	0.743437	0.83519
transcription initiation from RNA polymerase III promoter	BP	GO:0006384	0.362941	0.59532
tRNA splicing, via endonucleolytic cleavage and ligation	BP	GO:0006388	0.286226	0.544412
RNA processing	BP	GO:0006396	0.172517	0.417027
mRNA processing	BP	GO:0006397	0.457388	0.691603
tRNA modification	BP	GO:0006400	0.156331	0.394799
RNA catabolic process	BP	GO:0006401	0.0137823	0.103133
mRNA catabolic process	BP	GO:0006402	0.197354	0.444629
RNA export from nucleus	BP	GO:0006405	0.0788408	0.273358
mRNA export from nucleus	BP	GO:0006406	0.116678	0.328735
translation	BP	GO:0006412	0.017962	0.123303
translational initiation	BP	GO:0006413	0.0286941	0.150432
translational elongation	BP	GO:0006414	0.879541	0.916803
translational termination	BP	GO:0006415	0.0794224	0.273358
regulation of translation	BP	GO:0006417	0.164246	0.399365
tRNA aminoacylation for protein translation	BP	GO:0006418	0.26942	0.538623
regulation of translational initiation	BP	GO:0006446	0.301234	0.544412
protein folding	BP	GO:0006457	0.0389512	0.181501
cellular protein modification process	BP	GO:0006464	0.845969	0.892668
signal peptide processing	BP	GO:0006465	0.0145031	0.104162
protein phosphorylation	BP	GO:0006468	2.93674e-39	1.45956e-36
protein dephosphorylation	BP	GO:0006470	0.020286	0.125503
protein glycosylation	BP	GO:0006486	0.38473	0.62001
protein N-linked glycosylation	BP	GO:0006487	0.907732	0.931256
dolichol-linked oligosaccharide biosynthetic process	BP	GO:0006488	0.695875	0.823452
N-glycan processing	BP	GO:0006491	0.817412	0.878577
protein lipidation	BP	GO:0006497	0.0570286	0.222824
GPI anchor biosynthetic process	BP	GO:0006506	0.178069	0.430031
proteolysis	BP	GO:0006508	9.30332e-05	0.00201033
ubiquitin-dependent protein catabolic process	BP	GO:0006511	4.27405e-05	0.00107283
protein quality control for misfolded or incompletely synthesized proteins	BP	GO:0006515	0.467512	0.695669
cellular amino acid metabolic process	BP	GO:0006520	0.181314	0.437442
arginine biosynthetic process	BP	GO:0006526	0.0545588	0.222824
aspartate metabolic process	BP	GO:0006531	0.301234	0.544412
cysteine biosynthetic process from serine	BP	GO:0006535	0.345104	0.595132
glutamate metabolic process	BP	GO:0006536	0.240706	0.497632
glutamate catabolic process	BP	GO:0006538	0.531842	0.746682
glutamine biosynthetic process	BP	GO:0006542	0.196561	0.444629
leucine catabolic process	BP	GO:0006552	0.362941	0.59532
methionine metabolic process	BP	GO:0006555	0.695875	0.823452
L-phenylalanine catabolic process	BP	GO:0006559	0.00179253	0.0221613
L-serine biosynthetic process	BP	GO:0006564	0.743437	0.83519
tyrosine biosynthetic process	BP	GO:0006571	0.116111	0.328735
polyamine biosynthetic process	BP	GO:0006596	0.0282327	0.150432
polyamine catabolic process	BP	GO:0006598	0.639498	0.802602
protein targeting	BP	GO:0006605	0.104145	0.3235
protein import into nucleus	BP	GO:0006606	0.631696	0.802602
NLS-bearing protein import into nucleus	BP	GO:0006607	0.845969	0.892668
protein targeting to membrane	BP	GO:0006612	0.0533536	0.222824
SRP-dependent cotranslational protein targeting to membrane	BP	GO:0006614	0.890384	0.921535
SRP-dependent cotranslational protein targeting to membrane, translocation	BP	GO:0006616	0.13261	0.36173
protein retention in ER lumen	BP	GO:0006621	0.197354	0.444629
protein targeting to vacuole	BP	GO:0006623	0.0257821	0.14561
vacuolar protein processing	BP	GO:0006624	0.783562	0.857398
protein targeting to peroxisome	BP	GO:0006625	0.13261	0.36173
protein targeting to mitochondrion	BP	GO:0006626	0.0794224	0.273358
lipid metabolic process	BP	GO:0006629	6.04025e-05	0.0014028
fatty acid metabolic process	BP	GO:0006631	0.172278	0.416855
fatty acid biosynthetic process	BP	GO:0006633	1.59979e-06	5.67925e-05
fatty acid beta-oxidation	BP	GO:0006635	0.00409936	0.0398233
unsaturated fatty acid biosynthetic process	BP	GO:0006636	0.253416	0.517876
phospholipid metabolic process	BP	GO:0006644	0.232709	0.497632
phosphatidylethanolamine biosynthetic process	BP	GO:0006646	0.240706	0.497632
phosphatidylglycerol biosynthetic process	BP	GO:0006655	0.695875	0.823452
phosphatidylcholine biosynthetic process	BP	GO:0006656	0.422439	0.645622
phosphatidylinositol biosynthetic process	BP	GO:0006661	0.695875	0.823452
sphingolipid metabolic process	BP	GO:0006665	0.37826	0.61557
cuticle hydrocarbon biosynthetic process	BP	GO:0006723	0.0389314	0.181501
one-carbon metabolic process	BP	GO:0006730	0.29539	0.544412
NADH metabolic process	BP	GO:0006734	0.0788408	0.273358
NADP metabolic process	BP	GO:0006739	0.116111	0.328735
ubiquinone biosynthetic process	BP	GO:0006744	0.222339	0.486795
glutathione metabolic process	BP	GO:0006749	0.155278	0.394545
glutathione catabolic process	BP	GO:0006751	0.743437	0.83519
porphyrin-containing compound biosynthetic process	BP	GO:0006779	0.197354	0.444629
protoporphyrinogen IX biosynthetic process	BP	GO:0006782	0.345104	0.595132
heme biosynthetic process	BP	GO:0006783	0.0716396	0.262441
sulfur compound metabolic process	BP	GO:0006790	0.580965	0.798064
phosphate-containing compound metabolic process	BP	GO:0006796	0.478908	0.696364
nitrogen compound metabolic process	BP	GO:0006807	0.161096	0.399365
nitric oxide biosynthetic process	BP	GO:0006809	0.301234	0.544412
cation transport	BP	GO:0006812	0.432156	0.658031
potassium ion transport	BP	GO:0006813	0.00220432	0.0251827
sodium ion transport	BP	GO:0006814	0.232709	0.497632
calcium ion transport	BP	GO:0006816	0.0286941	0.150432
phosphate ion transport	BP	GO:0006817	0.894675	0.923667
anion transport	BP	GO:0006820	0.422439	0.645622
manganese ion transport	BP	GO:0006828	0.531842	0.746682
zinc ion transport	BP	GO:0006829	0.467512	0.695669
water transport	BP	GO:0006833	0.211554	0.471067
mitochondrial transport	BP	GO:0006839	0.301234	0.544412
drug transmembrane transport	BP	GO:0006855	0.695875	0.823452
oligopeptide transport	BP	GO:0006857	0.0227625	0.135323
purine nucleobase transport	BP	GO:0006863	0.720638	0.83519
amino acid transport	BP	GO:0006865	0.00216945	0.0249945
lipid transport	BP	GO:0006869	0.94668	0.962561
cellular ion homeostasis	BP	GO:0006873	0.0570286	0.222824
cellular calcium ion homeostasis	BP	GO:0006874	0.0711729	0.262441
cellular metal ion homeostasis	BP	GO:0006875	0.890384	0.921535
cellular copper ion homeostasis	BP	GO:0006878	0.667494	0.823452
cellular iron ion homeostasis	BP	GO:0006879	0.625387	0.802602
intracellular sequestering of iron ion	BP	GO:0006880	0.90753	0.931256
cellular zinc ion homeostasis	BP	GO:0006882	0.301234	0.544412
regulation of pH	BP	GO:0006885	0.631696	0.802602
intracellular protein transport	BP	GO:0006886	0.140842	0.373526
exocytosis	BP	GO:0006887	0.332913	0.578119
endoplasmic reticulum to Golgi vesicle-mediated transport	BP	GO:0006888	0.409214	0.645622
retrograde vesicle-mediated transport, Golgi to endoplasmic reticulum	BP	GO:0006890	0.031088	0.161958
intra-Golgi vesicle-mediated transport	BP	GO:0006891	0.450641	0.68458
Golgi to plasma membrane transport	BP	GO:0006893	0.0499829	0.214892
Golgi to vacuole transport	BP	GO:0006896	0.384284	0.62001
endocytosis	BP	GO:0006897	0.0191476	0.125503
receptor-mediated endocytosis	BP	GO:0006898	0.332311	0.577906
vesicle budding from membrane	BP	GO:0006900	0.0282327	0.150432
vesicle docking involved in exocytosis	BP	GO:0006904	0.116678	0.328735
vesicle fusion	BP	GO:0006906	0.414151	0.645622
nucleocytoplasmic transport	BP	GO:0006913	0.332311	0.577906
autophagy	BP	GO:0006914	0.285461	0.544412
syncytium formation	BP	GO:0006949	0.934195	0.951815
response to stress	BP	GO:0006950	0.349586	0.59532
defense response	BP	GO:0006952	9.85097e-35	4.07994e-32
immune response	BP	GO:0006955	0.137788	0.366518
response to osmotic stress	BP	GO:0006970	0.0506354	0.216573
hyperosmotic response	BP	GO:0006972	0.87006	0.908827
cellular response to DNA damage stimulus	BP	GO:0006974	0.0573724	0.223815
response to oxidative stress	BP	GO:0006979	3.40002e-06	0.000114176
response to unfolded protein	BP	GO:0006986	0.659433	0.823452
cellular response to nitrogen starvation	BP	GO:0006995	0.28185	0.544412
nucleus organization	BP	GO:0006997	0.137788	0.366518
telomere maintenance via telomerase	BP	GO:0007004	0.332311	0.577906
mitochondrion organization	BP	GO:0007005	0.0199027	0.125503
cytoskeleton organization	BP	GO:0007010	0.161096	0.399365
actin filament organization	BP	GO:0007015	0.00334528	0.03421
microtubule-based process	BP	GO:0007017	0.145025	0.38339
microtubule-based movement	BP	GO:0007018	0.0557973	0.222824
microtubule nucleation	BP	GO:0007020	0.332311	0.577906
tubulin complex assembly	BP	GO:0007021	0.0188571	0.12496
endoplasmic reticulum organization	BP	GO:0007029	0.0637073	0.242439
Golgi organization	BP	GO:0007030	0.355787	0.59532
peroxisome organization	BP	GO:0007031	0.0617792	0.237649
vacuole organization	BP	GO:0007033	0.00923623	0.075595
vacuolar transport	BP	GO:0007034	0.00216945	0.0249945
vacuolar acidification	BP	GO:0007035	0.422439	0.645622
cell cycle arrest	BP	GO:0007050	0.783562	0.857398
mitotic spindle organization	BP	GO:0007052	0.705034	0.830353
chromosome segregation	BP	GO:0007059	0.0794224	0.273358
sister chromatid cohesion	BP	GO:0007062	0.0448963	0.199584
mitotic sister chromatid cohesion	BP	GO:0007064	0.743437	0.83519
mitotic chromosome condensation	BP	GO:0007076	0.240706	0.497632
metaphase/anaphase transition of mitotic cell cycle	BP	GO:0007091	0.154701	0.393885
mitotic spindle assembly checkpoint	BP	GO:0007094	0.845969	0.892668
male meiosis cytokinesis	BP	GO:0007112	0.695875	0.823452
homologous chromosome pairing at meiosis	BP	GO:0007129	0.90753	0.931256
reciprocal meiotic recombination	BP	GO:0007131	0.835923	0.892668
male meiotic nuclear division	BP	GO:0007140	0.467512	0.695669
female meiotic nuclear division	BP	GO:0007143	0.743437	0.83519
cell adhesion	BP	GO:0007155	0.301234	0.544412
establishment or maintenance of cell polarity	BP	GO:0007163	0.232709	0.497632
signal transduction	BP	GO:0007165	0.0250648	0.143197
G protein-coupled receptor signaling pathway	BP	GO:0007186	0.19252	0.444629
protein kinase C-activating G protein-coupled receptor signaling pathway	BP	GO:0007205	0.0282327	0.150432
osmosensory signaling pathway	BP	GO:0007231	0.0389314	0.181501
small GTPase mediated signal transduction	BP	GO:0007264	0.222339	0.486795
cell-cell signaling	BP	GO:0007267	0.969692	0.981142
multicellular organism development	BP	GO:0007275	0.392985	0.632492
gamete generation	BP	GO:0007276	0.639498	0.802602
regulation of mitotic cell cycle	BP	GO:0007346	0.667494	0.823452
pattern specification process	BP	GO:0007389	0.113398	0.328735
aging	BP	GO:0007568	0.00287585	0.0308038
response to nutrient	BP	GO:0007584	0.639498	0.802602
circadian rhythm	BP	GO:0007623	0.00309718	0.0322029
tRNA processing	BP	GO:0008033	0.705034	0.830353
biological_process	BP	GO:0008150	1	1
-	BP	GO:0008152	0.0145031	0.104162
cell death	BP	GO:0008219	0.000351512	0.00598293
sulfate transport	BP	GO:0008272	0.0545588	0.222824
cell population proliferation	BP	GO:0008283	0.0499829	0.214892
positive regulation of cell population proliferation	BP	GO:0008284	0.800578	0.870651
negative regulation of cell population proliferation	BP	GO:0008285	0.161096	0.399365
spermidine biosynthetic process	BP	GO:0008295	0.639498	0.802602
isoprenoid biosynthetic process	BP	GO:0008299	0.769499	0.857398
endosome to lysosome transport	BP	GO:0008333	0.362941	0.59532
asymmetric cell division	BP	GO:0008356	0.138053	0.366518
regulation of cell shape	BP	GO:0008360	0.138053	0.366518
regulation of cell size	BP	GO:0008361	0.253416	0.517876
RNA splicing	BP	GO:0008380	0.000484862	0.00787505
lipid biosynthetic process	BP	GO:0008610	0.00114418	0.0155371
pyridoxine biosynthetic process	BP	GO:0008615	0.639498	0.802602
carbohydrate transport	BP	GO:0008643	0.0227625	0.135323
phospholipid biosynthetic process	BP	GO:0008654	0.0794224	0.273358
pentose-phosphate shunt, oxidative branch	BP	GO:0009051	0.626175	0.802602
pentose-phosphate shunt, non-oxidative branch	BP	GO:0009052	0.743437	0.83519
biosynthetic process	BP	GO:0009058	0.0402122	0.181686
aerobic respiration	BP	GO:0009060	0.627933	0.802602
anaerobic respiration	BP	GO:0009061	0.817412	0.878577
aromatic amino acid family biosynthetic process	BP	GO:0009073	0.769499	0.857398
branched-chain amino acid biosynthetic process	BP	GO:0009082	0.743437	0.83519
methionine biosynthetic process	BP	GO:0009086	0.0912911	0.301273
threonine biosynthetic process	BP	GO:0009088	0.580965	0.798064
lysine biosynthetic process via diaminopimelate	BP	GO:0009089	0.26942	0.538623
homoserine biosynthetic process	BP	GO:0009090	0.362941	0.59532
L-phenylalanine biosynthetic process	BP	GO:0009094	0.467512	0.695669
isoleucine biosynthetic process	BP	GO:0009097	0.240706	0.497632
leucine biosynthetic process	BP	GO:0009098	0.550546	0.7686
valine biosynthetic process	BP	GO:0009099	0.362941	0.59532
nucleoside metabolic process	BP	GO:0009116	0.54545	0.762342
nucleoside diphosphate metabolic process	BP	GO:0009132	0.639498	0.802602
nucleotide-sugar biosynthetic process	BP	GO:0009226	0.783562	0.857398
thiamine diphosphate biosynthetic process	BP	GO:0009229	0.196561	0.444629
glycolipid biosynthetic process	BP	GO:0009247	0.104145	0.3235
response to temperature stimulus	BP	GO:0009266	0.0205047	0.125503
cellular response to starvation	BP	GO:0009267	0.286226	0.544412
response to desiccation	BP	GO:0009269	0.32472	0.577203
DNA mediated transformation	BP	GO:0009294	0.000871655	0.0123775
GDP-mannose biosynthetic process	BP	GO:0009298	0.362941	0.59532
mRNA transcription	BP	GO:0009299	0.769499	0.857398
protein secretion	BP	GO:0009306	0.116678	0.328735
amine metabolic process	BP	GO:0009308	0.116111	0.328735
phospholipid catabolic process	BP	GO:0009395	0.318188	0.566808
folic acid-containing compound biosynthetic process	BP	GO:0009396	0.639498	0.802602
pathogenesis	BP	GO:0009405	0.580965	0.798064
toxin catabolic process	BP	GO:0009407	0.0680333	0.257325
response to heat	BP	GO:0009408	0.00748023	0.0643196
response to cold	BP	GO:0009409	9.79854e-07	3.74606e-05
response to UV	BP	GO:0009411	0.0626462	0.239501
response to water deprivation	BP	GO:0009414	4.54663e-10	3.89599e-08
response to light stimulus	BP	GO:0009416	0.00214762	0.0249945
chorismate biosynthetic process	BP	GO:0009423	0.531842	0.746682
NAD biosynthetic process	BP	GO:0009435	0.0788408	0.273358
RNA modification	BP	GO:0009451	0.781112	0.857398
embryo sac development	BP	GO:0009553	8.60161e-08	4.275e-06
megasporogenesis	BP	GO:0009554	0.113398	0.328735
pollen development	BP	GO:0009555	5.83666e-05	0.00138134
microsporogenesis	BP	GO:0009556	5.89348e-05	0.00138163
megagametogenesis	BP	GO:0009561	0.575296	0.798064
double fertilization forming a zygote and endosperm	BP	GO:0009567	0.957546	0.971621
detection of visible light	BP	GO:0009584	0.301234	0.544412
red, far-red light phototransduction	BP	GO:0009585	0.211554	0.471067
response to symbiotic fungus	BP	GO:0009610	0.845969	0.892668
response to wounding	BP	GO:0009611	8.22308e-10	6.81145e-08
response to mechanical stimulus	BP	GO:0009612	0.332311	0.577906
response to virus	BP	GO:0009615	0.268558	0.538623
response to bacterium	BP	GO:0009617	0.0286675	0.150432
response to fungus	BP	GO:0009620	4.32256e-05	0.00107416
response to nematode	BP	GO:0009624	0.000257399	0.00466888
response to insect	BP	GO:0009625	0.631696	0.802602
systemic acquired resistance	BP	GO:0009627	0.00486348	0.0464836
gravitropism	BP	GO:0009630	0.000288069	0.00505911
cold acclimation	BP	GO:0009631	0.608546	0.802602
response to herbicide	BP	GO:0009635	0.695875	0.823452
response to toxic substance	BP	GO:0009636	0.0057313	0.0519791
response to blue light	BP	GO:0009637	0.0856211	0.286696
phototropism	BP	GO:0009638	0.0205047	0.125503
response to red or far red light	BP	GO:0009639	0.301875	0.545175
photomorphogenesis	BP	GO:0009640	0.0933208	0.307155
shade avoidance	BP	GO:0009641	0.769499	0.857398
response to light intensity	BP	GO:0009642	0.285461	0.544412
photosynthetic acclimation	BP	GO:0009643	0.240706	0.497632
response to high light intensity	BP	GO:0009644	0.723997	0.83519
response to absence of light	BP	GO:0009646	0.0827424	0.281664
skotomorphogenesis	BP	GO:0009647	0.301234	0.544412
photoperiodism	BP	GO:0009648	0.0203973	0.125503
entrainment of circadian clock	BP	GO:0009649	0.0202467	0.125503
UV protection	BP	GO:0009650	0.0282327	0.150432
response to salt stress	BP	GO:0009651	4.5175e-06	0.00014771
thigmotropism	BP	GO:0009652	0.301234	0.544412
anatomical structure morphogenesis	BP	GO:0009653	0.639498	0.802602
plastid organization	BP	GO:0009657	0.0499829	0.214892
chloroplast organization	BP	GO:0009658	0.0222101	0.134615
amyloplast organization	BP	GO:0009660	0.116111	0.328735
plant-type cell wall organization	BP	GO:0009664	0.313003	0.55998
induced systemic resistance	BP	GO:0009682	0.3846	0.62001
indoleacetic acid biosynthetic process	BP	GO:0009684	0.87006	0.908827
gibberellin biosynthetic process	BP	GO:0009686	0.000645207	0.00977646
abscisic acid metabolic process	BP	GO:0009687	0.743437	0.83519
abscisic acid biosynthetic process	BP	GO:0009688	0.87006	0.908827
cytokinin metabolic process	BP	GO:0009690	0.253416	0.517876
cytokinin biosynthetic process	BP	GO:0009691	0.494782	0.716093
ethylene biosynthetic process	BP	GO:0009693	0.627933	0.802602
jasmonic acid metabolic process	BP	GO:0009694	0.939153	0.956081
jasmonic acid biosynthetic process	BP	GO:0009695	5.07167e-05	0.0012236
salicylic acid metabolic process	BP	GO:0009696	0.976288	0.98621
salicylic acid biosynthetic process	BP	GO:0009697	0.478908	0.696364
phenylpropanoid metabolic process	BP	GO:0009698	0.580965	0.798064
phenylpropanoid biosynthetic process	BP	GO:0009699	0.0716396	0.262441
de-etiolation	BP	GO:0009704	0.467512	0.695669
anthocyanin-containing compound biosynthetic process	BP	GO:0009718	0.843085	0.892668
response to ethylene	BP	GO:0009723	4.55976e-08	2.31245e-06
response to hormone	BP	GO:0009725	0.531842	0.746682
response to auxin	BP	GO:0009733	1.18264e-05	0.000345749
auxin-activated signaling pathway	BP	GO:0009734	0.0464331	0.204585
response to cytokinin	BP	GO:0009735	9.9901e-05	0.00210385
cytokinin-activated signaling pathway	BP	GO:0009736	0.000441221	0.00730956
response to abscisic acid	BP	GO:0009737	2.19365e-09	1.6033e-07
abscisic acid-activated signaling pathway	BP	GO:0009738	0.0238001	0.139812
response to gibberellin	BP	GO:0009739	0.039932	0.181501
gibberellic acid mediated signaling pathway	BP	GO:0009740	0.0224745	0.135323
response to brassinosteroid	BP	GO:0009741	0.012862	0.0977435
brassinosteroid mediated signaling pathway	BP	GO:0009742	0.0692786	0.260057
response to sucrose	BP	GO:0009744	0.00416757	0.0402973
response to glucose	BP	GO:0009749	0.00783174	0.0657496
response to fructose	BP	GO:0009750	0.00293065	0.03099
response to salicylic acid	BP	GO:0009751	5.98722e-07	2.39972e-05
response to jasmonic acid	BP	GO:0009753	6.94102e-05	0.00158242
hormone-mediated signaling pathway	BP	GO:0009755	0.00116183	0.015691
photosynthesis, light harvesting	BP	GO:0009765	0.695875	0.823452
photosynthetic electron transport chain	BP	GO:0009767	0.550546	0.7686
photosynthetic electron transport in photosystem I	BP	GO:0009773	0.953173	0.967579
blue light signaling pathway	BP	GO:0009785	0.691179	0.823452
regulation of abscisic acid-activated signaling pathway	BP	GO:0009787	0.0833292	0.282501
negative regulation of abscisic acid-activated signaling pathway	BP	GO:0009788	0.0124692	0.0950489
positive regulation of abscisic acid-activated signaling pathway	BP	GO:0009789	0.0136284	0.102316
embryo development	BP	GO:0009790	0.0389314	0.181501
post-embryonic development	BP	GO:0009791	4.08907e-05	0.00103687
embryo development ending in seed dormancy	BP	GO:0009793	1.4091e-08	7.61223e-07
cinnamic acid biosynthetic process	BP	GO:0009800	0.301234	0.544412
lignin metabolic process	BP	GO:0009808	0.845969	0.892668
lignin biosynthetic process	BP	GO:0009809	3.34322e-09	2.24538e-07
flavonoid biosynthetic process	BP	GO:0009813	0.00217256	0.0249945
defense response, incompatible interaction	BP	GO:0009814	0.000640617	0.00976646
defense response to bacterium, incompatible interaction	BP	GO:0009816	0.0167447	0.116883
defense response to fungus, incompatible interaction	BP	GO:0009817	0.0124692	0.0950489
drought recovery	BP	GO:0009819	0.240706	0.497632
cytokinin catabolic process	BP	GO:0009823	0.362941	0.59532
multidimensional cell growth	BP	GO:0009825	1.8105e-09	1.36336e-07
unidimensional cell growth	BP	GO:0009826	6.33281e-09	3.6616e-07
plant-type cell wall modification	BP	GO:0009827	0.0499829	0.214892
plant-type cell wall loosening	BP	GO:0009828	0.00567847	0.0519791
plant-type cell wall biogenesis	BP	GO:0009832	0.0219042	0.133085
plant-type primary cell wall biogenesis	BP	GO:0009833	0.275566	0.544412
plant-type secondary cell wall biogenesis	BP	GO:0009834	0.372737	0.610984
seed germination	BP	GO:0009845	1.03278e-05	0.000316848
pollen germination	BP	GO:0009846	0.00284253	0.0307999
auxin metabolic process	BP	GO:0009850	0.00300668	0.0315258
auxin biosynthetic process	BP	GO:0009851	0.00160353	0.0203305
photorespiration	BP	GO:0009853	0.464817	0.695669
oxidative photosynthetic carbon pathway	BP	GO:0009854	0.154701	0.393885
pollen tube growth	BP	GO:0009860	0.0726818	0.265219
jasmonic acid and ethylene-dependent systemic resistance	BP	GO:0009861	0.332311	0.577906
systemic acquired resistance, salicylic acid mediated signaling pathway	BP	GO:0009862	0.116678	0.328735
salicylic acid mediated signaling pathway	BP	GO:0009863	0.200995	0.45242
induced systemic resistance, jasmonic acid mediated signaling pathway	BP	GO:0009864	0.000176845	0.00345073
jasmonic acid mediated signaling pathway	BP	GO:0009867	0.00739268	0.0640098
innate immune response-activating signaling pathway	BP	GO:0009870	0.00559771	0.0519791
ethylene-activated signaling pathway	BP	GO:0009873	0.105841	0.32795
embryonic pattern specification	BP	GO:0009880	0.26942	0.538623
anther dehiscence	BP	GO:0009901	0.3846	0.62001
chloroplast relocation	BP	GO:0009902	0.639498	0.802602
chloroplast avoidance movement	BP	GO:0009903	0.720638	0.83519
chloroplast accumulation movement	BP	GO:0009904	0.843085	0.892668
flower development	BP	GO:0009908	0.000284549	0.00505911
regulation of flower development	BP	GO:0009909	0.00257528	0.0286977
negative regulation of flower development	BP	GO:0009910	0.00298914	0.0314746
positive regulation of flower development	BP	GO:0009911	0.00146394	0.0188492
epidermal cell differentiation	BP	GO:0009913	0.783562	0.857398
cell plate formation involved in plant-type cell wall biogenesis	BP	GO:0009920	0.639498	0.802602
auxin polar transport	BP	GO:0009926	0.00133532	0.0176503
cell tip growth	BP	GO:0009932	0.00394865	0.0391523
meristem structural organization	BP	GO:0009933	0.253416	0.517876
regulation of meristem structural organization	BP	GO:0009934	0.266619	0.538623
negative regulation of gibberellic acid mediated signaling pathway	BP	GO:0009938	0.589067	0.802602
positive regulation of gibberellic acid mediated signaling pathway	BP	GO:0009939	0.783562	0.857398
longitudinal axis specification	BP	GO:0009942	0.0545588	0.222824
adaxial/abaxial axis specification	BP	GO:0009943	0.240706	0.497632
polarity specification of adaxial/abaxial axis	BP	GO:0009944	0.0430404	0.192712
adaxial/abaxial pattern specification	BP	GO:0009955	0.0284061	0.150432
radial pattern formation	BP	GO:0009956	0.362941	0.59532
epidermal cell fate specification	BP	GO:0009957	0.695875	0.823452
positive gravitropism	BP	GO:0009958	0.0403987	0.182197
negative gravitropism	BP	GO:0009959	0.318188	0.566808
endosperm development	BP	GO:0009960	0.0540172	0.222824
response to 1-aminocyclopropane-1-carboxylic acid	BP	GO:0009961	0.639498	0.802602
leaf morphogenesis	BP	GO:0009965	0.0227291	0.135323
xyloglucan biosynthetic process	BP	GO:0009969	0.138053	0.366518
cellular response to sulfate starvation	BP	GO:0009970	0.0382348	0.181501
meristem initiation	BP	GO:0010014	0.580965	0.798064
root morphogenesis	BP	GO:0010015	0.421112	0.645622
shoot system morphogenesis	BP	GO:0010016	0.580965	0.798064
red or far-red light signaling pathway	BP	GO:0010017	0.54545	0.762342
chloroplast-nucleus signaling pathway	BP	GO:0010019	0.13261	0.36173
chloroplast fission	BP	GO:0010020	0.0205047	0.125503
amylopectin biosynthetic process	BP	GO:0010021	0.422439	0.645622
meristem determinacy	BP	GO:0010022	0.196561	0.444629
proanthocyanidin biosynthetic process	BP	GO:0010023	0.695875	0.823452
wax biosynthetic process	BP	GO:0010025	1.84578e-05	0.000509641
trichome differentiation	BP	GO:0010026	0.795879	0.868136
thylakoid membrane organization	BP	GO:0010027	1.75697e-05	0.000496143
regulation of seed germination	BP	GO:0010029	0.0264269	0.147907
positive regulation of seed germination	BP	GO:0010030	0.116866	0.328893
circumnutation	BP	GO:0010031	0.196561	0.444629
response to carbon dioxide	BP	GO:0010037	0.16383	0.399365
response to metal ion	BP	GO:0010038	0.667494	0.823452
response to iron ion	BP	GO:0010039	0.966678	0.97849
response to zinc ion	BP	GO:0010043	0.0787777	0.273358
response to aluminum ion	BP	GO:0010044	0.423486	0.645622
fruit dehiscence	BP	GO:0010047	0.0382348	0.181501
vernalization response	BP	GO:0010048	0.232709	0.497632
vegetative phase change	BP	GO:0010050	0.104145	0.3235
xylem and phloem pattern formation	BP	GO:0010051	0.128385	0.358067
guard cell differentiation	BP	GO:0010052	0.890384	0.921535
root epidermal cell differentiation	BP	GO:0010053	0.351322	0.59532
procambium histogenesis	BP	GO:0010067	0.580965	0.798064
root meristem specification	BP	GO:0010071	0.639498	0.802602
primary shoot apical meristem specification	BP	GO:0010072	0.097101	0.315833
meristem maintenance	BP	GO:0010073	0.0225158	0.135323
maintenance of meristem identity	BP	GO:0010074	0.301234	0.544412
regulation of meristem growth	BP	GO:0010075	0.894675	0.923667
maintenance of floral meristem identity	BP	GO:0010076	0.0545588	0.222824
maintenance of inflorescence meristem identity	BP	GO:0010077	0.0545588	0.222824
maintenance of root meristem identity	BP	GO:0010078	0.164246	0.399365
regulation of root meristem growth	BP	GO:0010082	0.000871655	0.0123775
phloem or xylem histogenesis	BP	GO:0010087	0.0230187	0.13587
phloem development	BP	GO:0010088	0.531842	0.746682
xylem development	BP	GO:0010089	0.00775458	0.0653224
trichome morphogenesis	BP	GO:0010090	0.0250667	0.143197
trichome branching	BP	GO:0010091	0.0729201	0.265309
specification of floral organ identity	BP	GO:0010093	0.232709	0.497632
suspensor development	BP	GO:0010098	0.934195	0.951815
regulation of photomorphogenesis	BP	GO:0010099	0.113398	0.328735
negative regulation of photomorphogenesis	BP	GO:0010100	0.26942	0.538623
lateral root morphogenesis	BP	GO:0010102	0.222339	0.486795
stomatal complex morphogenesis	BP	GO:0010103	0.286226	0.544412
regulation of ethylene-activated signaling pathway	BP	GO:0010104	0.0284061	0.150432
negative regulation of ethylene-activated signaling pathway	BP	GO:0010105	0.0318752	0.164678
cellular response to iron ion starvation	BP	GO:0010106	0.743437	0.83519
regulation of photosynthesis	BP	GO:0010109	0.332311	0.577906
response to red light	BP	GO:0010114	0.192141	0.444629
regulation of abscisic acid biosynthetic process	BP	GO:0010115	0.104145	0.3235
photoprotection	BP	GO:0010117	0.845969	0.892668
stomatal movement	BP	GO:0010118	4.08907e-05	0.00103687
regulation of stomatal movement	BP	GO:0010119	2.06361e-05	0.000563523
camalexin biosynthetic process	BP	GO:0010120	0.87006	0.908827
cutin biosynthetic process	BP	GO:0010143	0.0250133	0.143197
transpiration	BP	GO:0010148	0.154701	0.393885
leaf senescence	BP	GO:0010150	8.43644e-06	0.000265374
pollen maturation	BP	GO:0010152	0.458378	0.691603
fruit development	BP	GO:0010154	0.0983518	0.318524
abaxial cell fate specification	BP	GO:0010158	0.240706	0.497632
red light signaling pathway	BP	GO:0010161	0.332311	0.577906
seed dormancy process	BP	GO:0010162	0.185654	0.444629
response to nitrate	BP	GO:0010167	0.0250133	0.143197
sugar mediated signaling pathway	BP	GO:0010182	0.000259518	0.0046732
pollen tube guidance	BP	GO:0010183	0.0286941	0.150432
negative regulation of seed germination	BP	GO:0010187	0.627933	0.802602
response to microbial phytotoxin	BP	GO:0010188	0.154701	0.393885
vitamin E biosynthetic process	BP	GO:0010189	0.783562	0.857398
mucilage biosynthetic process	BP	GO:0010192	0.531842	0.746682
response to ozone	BP	GO:0010193	0.0240047	0.140028
nonphotochemical quenching	BP	GO:0010196	0.626175	0.802602
polar nucleus fusion	BP	GO:0010197	0.0399927	0.181501
organ boundary specification between lateral organs and the meristem	BP	GO:0010199	0.104145	0.3235
response to chitin	BP	GO:0010200	0.897153	0.925073
photoinhibition	BP	GO:0010205	0.626175	0.802602
photosystem II repair	BP	GO:0010206	0.87006	0.908827
photosystem II assembly	BP	GO:0010207	0.720638	0.83519
pollen wall assembly	BP	GO:0010208	0.307029	0.550879
seed coat development	BP	GO:0010214	0.564153	0.78539
cellulose microfibril organization	BP	GO:0010215	0.138053	0.366518
maintenance of DNA methylation	BP	GO:0010216	0.738965	0.83519
response to far red light	BP	GO:0010218	0.014216	0.103597
stem vascular tissue pattern formation	BP	GO:0010222	0.0570286	0.222824
secondary shoot formation	BP	GO:0010223	0.161096	0.399365
response to UV-B	BP	GO:0010224	0.000535292	0.00863766
response to UV-C	BP	GO:0010225	0.478908	0.696364
floral organ abscission	BP	GO:0010227	0.853376	0.89972
vegetative to reproductive phase transition of meristem	BP	GO:0010228	3.31454e-05	0.000867014
inflorescence development	BP	GO:0010229	0.285461	0.544412
phloem transport	BP	GO:0010233	0.423486	0.645622
guard mother cell cytokinesis	BP	GO:0010235	0.0389314	0.181501
plastoquinone biosynthetic process	BP	GO:0010236	0.362941	0.59532
chloroplast mRNA processing	BP	GO:0010239	0.154701	0.393885
response to low fluence blue light stimulus by blue low-fluence system	BP	GO:0010244	0.13261	0.36173
auxin homeostasis	BP	GO:0010252	0.242283	0.500477
glucose mediated signaling pathway	BP	GO:0010255	0.301234	0.544412
endomembrane system organization	BP	GO:0010256	0.13261	0.36173
somatic embryogenesis	BP	GO:0010262	0.705034	0.830353
myo-inositol hexakisphosphate biosynthetic process	BP	GO:0010264	0.422439	0.645622
production of ta-siRNAs involved in RNA interference	BP	GO:0010267	0.0192526	0.125503
hydrotropism	BP	GO:0010274	0.667494	0.823452
heat acclimation	BP	GO:0010286	0.21505	0.476291
PSII associated light-harvesting complex II catabolic process	BP	GO:0010304	0.478908	0.696364
leaf vascular tissue pattern formation	BP	GO:0010305	0.0199027	0.125503
rhamnogalacturonan II biosynthetic process	BP	GO:0010306	0.743437	0.83519
regulation of hydrogen peroxide metabolic process	BP	GO:0010310	0.531842	0.746682
lateral root formation	BP	GO:0010311	0.00382204	0.0386088
auxin efflux	BP	GO:0010315	0.19252	0.444629
regulation of vegetative phase change	BP	GO:0010321	0.301234	0.544412
response to gamma radiation	BP	GO:0010332	0.0794224	0.273358
gibberellic acid homeostasis	BP	GO:0010336	0.695875	0.823452
regulation of salicylic acid metabolic process	BP	GO:0010337	0.104145	0.3235
seed oilbody biogenesis	BP	GO:0010344	0.743437	0.83519
suberin biosynthetic process	BP	GO:0010345	0.0849051	0.285116
leaf shaping	BP	GO:0010358	0.104145	0.3235
regulation of plant-type hypersensitive response	BP	GO:0010363	0.154701	0.393885
stomatal complex development	BP	GO:0010374	0.589067	0.802602
stomatal complex patterning	BP	GO:0010375	0.104145	0.3235
regulation of chlorophyll biosynthetic process	BP	GO:0010380	0.00204181	0.0246305
regulation of G2/M transition of mitotic cell cycle	BP	GO:0010389	0.817412	0.878577
xyloglucan metabolic process	BP	GO:0010411	0.917576	0.940279
glucuronoxylan biosynthetic process	BP	GO:0010417	0.113398	0.328735
DNA methylation on cytosine within a CG sequence	BP	GO:0010424	0.743437	0.83519
seed maturation	BP	GO:0010431	0.0533536	0.222824
regulation of glucosinolate biosynthetic process	BP	GO:0010439	0.845969	0.892668
guard mother cell differentiation	BP	GO:0010444	0.87006	0.908827
root meristem growth	BP	GO:0010449	0.0284061	0.150432
regulation of gene expression	BP	GO:0010468	0.461966	0.695669
pollen tube reception	BP	GO:0010483	0.0389314	0.181501
maintenance of shoot apical meristem identity	BP	GO:0010492	0.318188	0.566808
intercellular transport	BP	GO:0010496	0.0188571	0.12496
plasmodesmata-mediated intercellular transport	BP	GO:0010497	0.589067	0.802602
proteasomal protein catabolic process	BP	GO:0010498	0.19089	0.444629
proteasomal ubiquitin-independent protein catabolic process	BP	GO:0010499	0.072828	0.265309
positive regulation of autophagy	BP	GO:0010508	0.695875	0.823452
basipetal auxin transport	BP	GO:0010540	1.17882e-05	0.000345749
response to mannitol	BP	GO:0010555	0.383251	0.62001
floral meristem determinacy	BP	GO:0010582	0.132474	0.36173
pollen exine formation	BP	GO:0010584	0.685402	0.823452
miRNA catabolic process	BP	GO:0010587	0.0389314	0.181501
cotyledon vascular tissue pattern formation	BP	GO:0010588	0.138053	0.366518
regulation of auxin biosynthetic process	BP	GO:0010600	0.154701	0.393885
positive regulation of auxin biosynthetic process	BP	GO:0010601	0.116111	0.328735
posttranscriptional regulation of gene expression	BP	GO:0010608	0.354415	0.59532
positive regulation of gene expression	BP	GO:0010628	0.318188	0.566808
negative regulation of gene expression	BP	GO:0010629	0.423486	0.645622
protein glutathionylation	BP	GO:0010731	0.362941	0.59532
regulation of auxin mediated signaling pathway	BP	GO:0010928	0.164246	0.399365
positive regulation of auxin mediated signaling pathway	BP	GO:0010929	0.478908	0.696364
negative regulation of endopeptidase activity	BP	GO:0010951	0.0045772	0.0439164
programmed cell death	BP	GO:0012501	0.0318752	0.164678
protein transport	BP	GO:0015031	0.410459	0.645622
monovalent inorganic cation transport	BP	GO:0015672	0.604071	0.802602
molybdate ion transport	BP	GO:0015689	0.695875	0.823452
cadmium ion transport	BP	GO:0015691	0.783562	0.857398
ammonium transport	BP	GO:0015696	0.301234	0.544412
arsenite transport	BP	GO:0015700	0.301234	0.544412
nitrate transport	BP	GO:0015706	0.383251	0.62001
phosphoglycerate transmembrane transport	BP	GO:0015713	0.639498	0.802602
oxaloacetate transport	BP	GO:0015729	0.639498	0.802602
malate transport	BP	GO:0015743	0.890384	0.921535
monosaccharide transmembrane transport	BP	GO:0015749	0.0188571	0.12496
sucrose transport	BP	GO:0015770	0.0561154	0.222824
nucleotide-sugar transmembrane transport	BP	GO:0015780	0.478908	0.696364
polyamine transport	BP	GO:0015846	0.422439	0.645622
ADP transport	BP	GO:0015866	0.695875	0.823452
ATP transport	BP	GO:0015867	0.695875	0.823452
phospholipid transport	BP	GO:0015914	0.422439	0.645622
sterol transport	BP	GO:0015918	0.783562	0.857398
coenzyme A biosynthetic process	BP	GO:0015937	0.705034	0.830353
carbon utilization	BP	GO:0015976	0.743437	0.83519
photosynthesis	BP	GO:0015979	0.293618	0.544412
ATP synthesis coupled proton transport	BP	GO:0015986	0.747858	0.83864
chlorophyll biosynthetic process	BP	GO:0015995	0.197256	0.444629
chlorophyll catabolic process	BP	GO:0015996	0.667494	0.823452
CDP-diacylglycerol biosynthetic process	BP	GO:0016024	0.138053	0.366518
cellular response to phosphate starvation	BP	GO:0016036	0.0193084	0.125503
lipid catabolic process	BP	GO:0016042	0.0203973	0.125503
detection of bacterium	BP	GO:0016045	0.0117858	0.0909552
RNA metabolic process	BP	GO:0016070	0.286226	0.544412
triterpenoid biosynthetic process	BP	GO:0016104	0.00204181	0.0246305
terpenoid biosynthetic process	BP	GO:0016114	0.691179	0.823452
carotenoid biosynthetic process	BP	GO:0016117	0.161096	0.399365
carotene biosynthetic process	BP	GO:0016120	0.0570286	0.222824
carotene catabolic process	BP	GO:0016121	0.0545588	0.222824
xanthophyll biosynthetic process	BP	GO:0016123	0.240706	0.497632
sterol metabolic process	BP	GO:0016125	0.994028	0.999255
sterol biosynthetic process	BP	GO:0016126	0.00325422	0.0334162
brassinosteroid metabolic process	BP	GO:0016131	0.743437	0.83519
brassinosteroid biosynthetic process	BP	GO:0016132	0.853376	0.89972
vesicle-mediated transport	BP	GO:0016192	0.0251977	0.143615
endosomal transport	BP	GO:0016197	0.240706	0.497632
iron-sulfur cluster assembly	BP	GO:0016226	0.212428	0.471324
telomere capping	BP	GO:0016233	0.301234	0.544412
macroautophagy	BP	GO:0016236	0.301234	0.544412
RNA interference	BP	GO:0016246	0.301234	0.544412
attachment of GPI anchor to protein	BP	GO:0016255	0.154701	0.393885
phosphorylation	BP	GO:0016310	0.0130607	0.0987072
dephosphorylation	BP	GO:0016311	0.11028	0.328735
somatic cell DNA recombination	BP	GO:0016444	0.286226	0.544412
gene silencing	BP	GO:0016458	0.0202467	0.125503
protein processing	BP	GO:0016485	0.626175	0.802602
protein import into peroxisome matrix	BP	GO:0016558	0.286226	0.544412
peroxisome fission	BP	GO:0016559	0.197354	0.444629
protein ubiquitination	BP	GO:0016567	4.48242e-09	2.85611e-07
histone methylation	BP	GO:0016571	0.26942	0.538623
histone acetylation	BP	GO:0016573	0.0994668	0.318524
histone deacetylation	BP	GO:0016575	0.384284	0.62001
protein deubiquitination	BP	GO:0016579	0.0602842	0.233707
nucleosome positioning	BP	GO:0016584	0.332311	0.577906
protein sumoylation	BP	GO:0016925	0.0561154	0.222824
protein desumoylation	BP	GO:0016926	0.0788408	0.273358
poly(A)+ mRNA export from nucleus	BP	GO:0016973	0.580965	0.798064
cell wall macromolecule catabolic process	BP	GO:0016998	0.589067	0.802602
negative regulation of translation	BP	GO:0017148	0.0993234	0.318524
regulation of exocytosis	BP	GO:0017157	0.478908	0.696364
peptidyl-diphthamide biosynthetic process from peptidyl-histidine	BP	GO:0017183	0.478908	0.696364
peptidyl-lysine monomethylation	BP	GO:0018026	0.13261	0.36173
peptidyl-serine phosphorylation	BP	GO:0018105	0.0364165	0.181501
peptidyl-threonine phosphorylation	BP	GO:0018107	0.422439	0.645622
peptidyl-L-cysteine S-palmitoylation	BP	GO:0018230	0.307029	0.550879
protein prenylation	BP	GO:0018342	0.240706	0.497632
protein geranylgeranylation	BP	GO:0018344	0.743437	0.83519
modulation by virus of host process	BP	GO:0019048	0.116111	0.328735
starch biosynthetic process	BP	GO:0019252	0.266619	0.538623
reductive pentose-phosphate cycle	BP	GO:0019253	0.467512	0.695669
isopentenyl diphosphate biosynthetic process, mevalonate pathway	BP	GO:0019287	0.695875	0.823452
isopentenyl diphosphate biosynthetic process, methylerythritol 4-phosphate pathway	BP	GO:0019288	0.104145	0.3235
hexose metabolic process	BP	GO:0019318	0.301234	0.544412
cysteine biosynthetic process	BP	GO:0019344	0.240706	0.497632
transsulfuration	BP	GO:0019346	0.154701	0.393885
galactolipid biosynthetic process	BP	GO:0019375	0.113398	0.328735
removal of superoxide radicals	BP	GO:0019430	0.197354	0.444629
triglyceride biosynthetic process	BP	GO:0019432	8.28825e-06	0.000264055
aromatic compound biosynthetic process	BP	GO:0019438	0.0145031	0.104162
L-methionine salvage from methylthioadenosine	BP	GO:0019509	0.817412	0.878577
glycerol catabolic process	BP	GO:0019563	0.154701	0.393885
shikimate metabolic process	BP	GO:0019632	0.116111	0.328735
ammonia assimilation cycle	BP	GO:0019676	0.362941	0.59532
photosynthesis, light reaction	BP	GO:0019684	0.695875	0.823452
calcium-mediated signaling	BP	GO:0019722	0.666304	0.823452
secondary metabolic process	BP	GO:0019748	0.0849051	0.285116
carboxylic acid metabolic process	BP	GO:0019752	0.154701	0.393885
glucosinolate metabolic process	BP	GO:0019760	0.683266	0.823452
glucosinolate biosynthetic process	BP	GO:0019761	0.896185	0.924458
glucosinolate catabolic process	BP	GO:0019762	0.977512	0.987045
stem cell population maintenance	BP	GO:0019827	0.580965	0.798064
L-ascorbic acid biosynthetic process	BP	GO:0019853	0.0399165	0.181501
lipid storage	BP	GO:0019915	0.919771	0.942139
modification-dependent protein catabolic process	BP	GO:0019941	0.879541	0.916803
sexual reproduction	BP	GO:0019953	0.0163313	0.114319
root system development	BP	GO:0022622	0.695875	0.823452
electron transport chain	BP	GO:0022900	0.626175	0.802602
respiratory electron transport chain	BP	GO:0022904	0.240706	0.497632
metal ion transport	BP	GO:0030001	0.432156	0.658031
cellular potassium ion homeostasis	BP	GO:0030007	0.422439	0.645622
cellular manganese ion homeostasis	BP	GO:0030026	0.90753	0.931256
actin cytoskeleton organization	BP	GO:0030036	0.00255749	0.0286277
actin filament polymerization	BP	GO:0030041	0.286226	0.544412
actin filament depolymerization	BP	GO:0030042	0.19252	0.444629
actin filament-based movement	BP	GO:0030048	0.161096	0.399365
vesicle transport along actin filament	BP	GO:0030050	0.138053	0.366518
protein repair	BP	GO:0030091	0.626175	0.802602
water homeostasis	BP	GO:0030104	0.817412	0.878577
sphingolipid biosynthetic process	BP	GO:0030148	0.161096	0.399365
protein import into mitochondrial matrix	BP	GO:0030150	0.414151	0.645622
cell differentiation	BP	GO:0030154	0.0100791	0.0806928
protein catabolic process	BP	GO:0030163	0.558088	0.777818
cellulose biosynthetic process	BP	GO:0030244	0.0119943	0.091993
chromosome condensation	BP	GO:0030261	0.743437	0.83519
positive regulation of cell growth	BP	GO:0030307	0.0794224	0.273358
negative regulation of cell growth	BP	GO:0030308	0.0103868	0.0822013
stabilization of membrane potential	BP	GO:0030322	0.301234	0.544412
fructose 1,6-bisphosphate metabolic process	BP	GO:0030388	0.423486	0.645622
nicotianamine biosynthetic process	BP	GO:0030418	0.639498	0.802602
production of siRNA involved in RNA interference	BP	GO:0030422	0.328665	0.577906
ubiquitin-dependent ERAD pathway	BP	GO:0030433	0.507105	0.729983
tRNA methylation	BP	GO:0030488	0.783562	0.857398
maturation of SSU-rRNA	BP	GO:0030490	0.890384	0.921535
fatty acid elongation	BP	GO:0030497	0.113398	0.328735
cytoskeleton-dependent intracellular transport	BP	GO:0030705	0.743437	0.83519
cortical cytoskeleton organization	BP	GO:0030865	0.307029	0.550879
endoplasmic reticulum unfolded protein response	BP	GO:0030968	0.450641	0.68458
gene silencing by RNA	BP	GO:0031047	0.0430404	0.192712
heterochromatin assembly by small RNA	BP	GO:0031048	0.0570286	0.222824
primary miRNA processing	BP	GO:0031053	0.232709	0.497632
deadenylation-independent decapping of nuclear-transcribed mRNA	BP	GO:0031087	0.196561	0.444629
tRNA pseudouridine synthesis	BP	GO:0031119	0.422439	0.645622
cytoplasmic microtubule organization	BP	GO:0031122	0.332311	0.577906
mRNA 3'-end processing	BP	GO:0031124	0.116111	0.328735
anaphase-promoting complex-dependent catabolic process	BP	GO:0031145	0.0597763	0.2321
SCF-dependent proteasomal ubiquitin-dependent protein catabolic process	BP	GO:0031146	0.10216	0.3235
arabinan catabolic process	BP	GO:0031222	0.240706	0.497632
regulation of defense response	BP	GO:0031347	0.553893	0.772838
negative regulation of defense response	BP	GO:0031348	0.384284	0.62001
positive regulation of defense response	BP	GO:0031349	0.639498	0.802602
oxylipin biosynthetic process	BP	GO:0031408	9.59005e-05	0.00205442
chloroplast RNA processing	BP	GO:0031425	0.626175	0.802602
regulation of anthocyanin biosynthetic process	BP	GO:0031540	0.000575944	0.00911605
regulation of protein stability	BP	GO:0031647	0.0570286	0.222824
TOR signaling	BP	GO:0031929	0.639498	0.802602
mitochondria-nucleus signaling pathway	BP	GO:0031930	0.478908	0.696364
negative regulation of chromatin silencing	BP	GO:0031936	0.845969	0.892668
regulation of ARF protein signal transduction	BP	GO:0032012	0.639498	0.802602
methylation	BP	GO:0032259	0.0765006	0.273358
intracellular sterol transport	BP	GO:0032366	0.743437	0.83519
positive regulation of proteasomal ubiquitin-dependent protein catabolic process	BP	GO:0032436	0.54545	0.762342
protein modification by small protein conjugation	BP	GO:0032446	0.197354	0.444629
endocytic recycling	BP	GO:0032456	0.478908	0.696364
regulation of cytokinesis	BP	GO:0032465	0.639498	0.802602
developmental process	BP	GO:0032502	0.457388	0.691603
DNA duplex unwinding	BP	GO:0032508	0.0250133	0.143197
endosome transport via multivesicular body sorting pathway	BP	GO:0032509	0.0284061	0.150432
late endosome to vacuole transport via multivesicular body sorting pathway	BP	GO:0032511	0.0203973	0.125503
protein exit from endoplasmic reticulum	BP	GO:0032527	0.362941	0.59532
mitochondrial translation	BP	GO:0032543	0.26942	0.538623
plastid translation	BP	GO:0032544	0.467512	0.695669
DNA methylation on cytosine	BP	GO:0032776	0.362941	0.59532
regulation of DNA-templated transcription, elongation	BP	GO:0032784	0.743437	0.83519
regulation of DNA endoreduplication	BP	GO:0032875	0.821316	0.881247
negative regulation of DNA endoreduplication	BP	GO:0032876	0.422439	0.645622
positive regulation of DNA endoreduplication	BP	GO:0032877	0.639498	0.802602
regulation of protein localization	BP	GO:0032880	0.580965	0.798064
circadian regulation of gene expression	BP	GO:0032922	0.000698547	0.0105205
regulation of actin cytoskeleton organization	BP	GO:0032956	0.26942	0.538623
inositol trisphosphate metabolic process	BP	GO:0032957	0.695875	0.823452
inositol phosphate biosynthetic process	BP	GO:0032958	0.783562	0.857398
positive regulation of transcription elongation from RNA polymerase II promoter	BP	GO:0032968	0.238607	0.497632
mitochondrial respiratory chain complex I assembly	BP	GO:0032981	0.138053	0.366518
tetrapyrrole biosynthetic process	BP	GO:0033014	0.695875	0.823452
histone H3-K9 demethylation	BP	GO:0033169	0.639498	0.802602
mitotic DNA replication checkpoint	BP	GO:0033314	0.783562	0.857398
UDP-D-xylose biosynthetic process	BP	GO:0033320	0.695875	0.823452
UDP-L-arabinose metabolic process	BP	GO:0033356	0.695875	0.823452
UDP-L-arabinose biosynthetic process	BP	GO:0033358	0.695875	0.823452
geranyl diphosphate biosynthetic process	BP	GO:0033384	0.743437	0.83519
carbohydrate homeostasis	BP	GO:0033500	0.0570286	0.222824
fatty acid beta-oxidation using acyl-CoA oxidase	BP	GO:0033540	0.154701	0.393885
mitochondrial cytochrome c oxidase assembly	BP	GO:0033617	0.817412	0.878577
membrane protein proteolysis	BP	GO:0033619	0.00924783	0.075595
P-body assembly	BP	GO:0033962	0.626175	0.802602
positive regulation of plant-type hypersensitive response	BP	GO:0034052	0.0570286	0.222824
stress granule assembly	BP	GO:0034063	0.667494	0.823452
Arp2/3 complex-mediated actin nucleation	BP	GO:0034314	0.16383	0.399365
protein localization to phagophore assembly site	BP	GO:0034497	0.0570286	0.222824
centromere complex assembly	BP	GO:0034508	0.301234	0.544412
cellular response to oxidative stress	BP	GO:0034599	0.58493	0.802602
cellular response to heat	BP	GO:0034605	0.0741283	0.268918
cellular protein localization	BP	GO:0034613	0.0570286	0.222824
cellular response to unfolded protein	BP	GO:0034620	0.421112	0.645622
cellular protein-containing complex assembly	BP	GO:0034622	0.743437	0.83519
histone lysine methylation	BP	GO:0034968	0.19252	0.444629
response to endoplasmic reticulum stress	BP	GO:0034976	0.135896	0.366518
negative regulation of histone acetylation	BP	GO:0035067	0.196561	0.444629
post-transcriptional gene silencing by RNA	BP	GO:0035194	0.743437	0.83519
production of miRNAs involved in gene silencing by miRNA	BP	GO:0035196	0.0689221	0.259502
organ growth	BP	GO:0035265	0.197354	0.444629
regulation of protein dephosphorylation	BP	GO:0035304	0.478908	0.696364
long-chain fatty-acyl-CoA metabolic process	BP	GO:0035336	0.0400983	0.181501
phosphate ion transmembrane transport	BP	GO:0035435	0.423486	0.645622
intracellular signal transduction	BP	GO:0035556	0.26733	0.538623
tetrahydrofolate interconversion	BP	GO:0035999	0.467512	0.695669
fucosylation	BP	GO:0036065	0.783562	0.857398
interstrand cross-link repair	BP	GO:0036297	0.19252	0.444629
regulation of growth	BP	GO:0040008	0.240706	0.497632
regulation of gene expression, epigenetic	BP	GO:0040029	0.0192526	0.125503
DNA endoreduplication	BP	GO:0042023	0.747858	0.83864
protein refolding	BP	GO:0042026	0.0540172	0.222824
regulation of cell population proliferation	BP	GO:0042127	0.29539	0.544412
nitrate assimilation	BP	GO:0042128	0.232709	0.497632
meiotic DNA double-strand break formation	BP	GO:0042138	0.240706	0.497632
retrograde transport, endosome to Golgi	BP	GO:0042147	0.759299	0.850702
cellular response to glucose starvation	BP	GO:0042149	0.639498	0.802602
regulation of protein catabolic process	BP	GO:0042176	0.743437	0.83519
ribosome biogenesis	BP	GO:0042254	0.5968	0.802602
ribosomal large subunit biogenesis	BP	GO:0042273	0.934195	0.951815
error-prone translesion synthesis	BP	GO:0042276	0.362941	0.59532
cuticle development	BP	GO:0042335	1.5157e-08	8.01386e-07
hyperosmotic salinity response	BP	GO:0042538	0.111874	0.328735
response to hydrogen peroxide	BP	GO:0042542	0.0173467	0.120074
cell wall modification	BP	GO:0042545	0.923491	0.944782
cell wall biogenesis	BP	GO:0042546	0.788945	0.862908
photosystem II stabilization	BP	GO:0042549	0.695875	0.823452
response to starvation	BP	GO:0042594	0.0448963	0.199584
cellular response to water deprivation	BP	GO:0042631	0.00111758	0.015515
D-xylose metabolic process	BP	GO:0042732	0.743437	0.83519
defense response to bacterium	BP	GO:0042742	6.25228e-17	9.13936e-15
hydrogen peroxide catabolic process	BP	GO:0042744	0.115336	0.328735
regulation of circadian rhythm	BP	GO:0042752	0.00701851	0.0620676
positive regulation of circadian rhythm	BP	GO:0042753	0.232709	0.497632
very long-chain fatty acid biosynthetic process	BP	GO:0042761	0.00060221	0.0094119
plastid transcription	BP	GO:0042793	0.37826	0.61557
pyridoxal phosphate biosynthetic process	BP	GO:0042823	0.639498	0.802602
ATP-dependent chromatin remodeling	BP	GO:0043044	0.0561154	0.222824
regulation of programmed cell death	BP	GO:0043067	0.720638	0.83519
positive regulation of programmed cell death	BP	GO:0043068	0.26942	0.538623
negative regulation of programmed cell death	BP	GO:0043069	0.164246	0.399365
positive regulation of catalytic activity	BP	GO:0043085	0.934195	0.951815
negative regulation of catalytic activity	BP	GO:0043086	0.991865	0.998697
proteasome-mediated ubiquitin-dependent protein catabolic process	BP	GO:0043161	0.0262862	0.147452
proteasome assembly	BP	GO:0043248	0.0499829	0.214892
protein transport to vacuole involved in ubiquitin-dependent protein catabolic process via the multivesicular body sorting pathway	BP	GO:0043328	0.301234	0.544412
negative regulation of DNA-binding transcription factor activity	BP	GO:0043433	0.362941	0.59532
anthocyanin accumulation in tissues in response to UV light	BP	GO:0043481	0.639498	0.802602
regulation of RNA splicing	BP	GO:0043484	0.16383	0.399365
histone exchange	BP	GO:0043486	0.695875	0.823452
positive regulation of GTPase activity	BP	GO:0043547	0.240706	0.497632
cellular response to nitrogen levels	BP	GO:0043562	0.0400983	0.181501
plastid fission	BP	GO:0043572	0.639498	0.802602
cortical microtubule organization	BP	GO:0043622	0.264035	0.537808
regulation of phosphoprotein phosphatase activity	BP	GO:0043666	0.422439	0.645622
histone H3 acetylation	BP	GO:0043966	0.0788408	0.273358
histone H4 acetylation	BP	GO:0043967	0.743437	0.83519
histone H4-K5 acetylation	BP	GO:0043981	0.639498	0.802602
regulation of DNA methylation	BP	GO:0044030	0.197354	0.444629
de novo' UMP biosynthetic process	BP	GO:0044205	0.362941	0.59532
UMP salvage	BP	GO:0044206	0.695875	0.823452
AMP salvage	BP	GO:0044209	0.743437	0.83519
CTP salvage	BP	GO:0044211	0.639498	0.802602
cellular lipid metabolic process	BP	GO:0044255	0.196561	0.444629
cellular carbohydrate metabolic process	BP	GO:0044262	0.116111	0.328735
regulation of peroxisome size	BP	GO:0044375	0.422439	0.645622
mitotic cell cycle phase transition	BP	GO:0044772	0.965386	0.97798
autophagy of nucleus	BP	GO:0044804	0.0284061	0.150432
double-strand break repair via synthesis-dependent strand annealing	BP	GO:0045003	0.743437	0.83519
actin nucleation	BP	GO:0045010	0.113398	0.328735
glycerolipid biosynthetic process	BP	GO:0045017	0.478908	0.696364
protein targeting to chloroplast	BP	GO:0045036	0.747858	0.83864
protein import into chloroplast stroma	BP	GO:0045037	0.983127	0.990702
protein insertion into mitochondrial inner membrane	BP	GO:0045039	0.307029	0.550879
protein insertion into mitochondrial outer membrane	BP	GO:0045040	0.890384	0.921535
protein targeting to ER	BP	GO:0045047	0.743437	0.83519
innate immune response	BP	GO:0045087	0.000893587	0.0125524
regulation of innate immune response	BP	GO:0045088	0.0117858	0.0909552
protein neddylation	BP	GO:0045116	0.845969	0.892668
cell fate commitment	BP	GO:0045165	0.0545588	0.222824
cell-cell signaling involved in cell fate commitment	BP	GO:0045168	0.980549	0.989709
capsule polysaccharide biosynthetic process	BP	GO:0045227	0.695875	0.823452
mRNA cis splicing, via spliceosome	BP	GO:0045292	0.0210659	0.128621
late endosome to vacuole transport	BP	GO:0045324	0.0993234	0.318524
farnesyl diphosphate biosynthetic process	BP	GO:0045337	0.743437	0.83519
farnesyl diphosphate metabolic process	BP	GO:0045338	0.639498	0.802602
cell redox homeostasis	BP	GO:0045454	0.248346	0.51215
gibberellin catabolic process	BP	GO:0045487	0.422439	0.645622
pectin biosynthetic process	BP	GO:0045489	0.224979	0.491277
pectin catabolic process	BP	GO:0045490	0.975586	0.985901
xylan metabolic process	BP	GO:0045491	0.921994	0.943638
xylan biosynthetic process	BP	GO:0045492	0.414151	0.645622
xylan catabolic process	BP	GO:0045493	0.116678	0.328735
positive regulation of translation	BP	GO:0045727	0.478908	0.696364
positive regulation of protein catabolic process	BP	GO:0045732	0.783562	0.857398
negative regulation of cyclin-dependent protein serine/threonine kinase activity	BP	GO:0045736	0.783562	0.857398
positive regulation of DNA repair	BP	GO:0045739	0.154701	0.393885
negative regulation of gene expression, epigenetic	BP	GO:0045814	0.286226	0.544412
negative regulation of innate immune response	BP	GO:0045824	0.0203973	0.125503
positive regulation of mitotic metaphase/anaphase transition	BP	GO:0045842	0.286226	0.544412
negative regulation of transcription, DNA-templated	BP	GO:0045892	1.12992e-09	9.05762e-08
positive regulation of transcription, DNA-templated	BP	GO:0045893	2.35955e-06	8.25841e-05
positive regulation of RNA polymerase II transcription preinitiation complex assembly	BP	GO:0045899	0.743437	0.83519
positive regulation of translational fidelity	BP	GO:0045903	0.743437	0.83519
negative regulation of DNA recombination	BP	GO:0045910	0.164246	0.399365
positive regulation of growth	BP	GO:0045927	0.580965	0.798064
positive regulation of transcription by RNA polymerase II	BP	GO:0045944	0.00846342	0.0705758
positive regulation of development, heterochronic	BP	GO:0045962	0.478908	0.696364
regulation of embryonic development	BP	GO:0045995	0.0147388	0.104945
spermine catabolic process	BP	GO:0046208	0.639498	0.802602
anthocyanin-containing compound metabolic process	BP	GO:0046283	0.422439	0.645622
formaldehyde catabolic process	BP	GO:0046294	0.286226	0.544412
phosphatidylcholine metabolic process	BP	GO:0046470	0.197354	0.444629
sphingosine biosynthetic process	BP	GO:0046512	0.743437	0.83519
ceramide biosynthetic process	BP	GO:0046513	0.705034	0.830353
regulation of organ growth	BP	GO:0046620	0.695875	0.823452
negative regulation of organ growth	BP	GO:0046621	0.743437	0.83519
tetrahydrofolate metabolic process	BP	GO:0046653	0.845969	0.892668
tetrahydrofolate biosynthetic process	BP	GO:0046654	0.817412	0.878577
response to arsenic-containing substance	BP	GO:0046685	0.50996	0.729983
response to cadmium ion	BP	GO:0046686	1.71094e-07	8.02207e-06
response to copper ion	BP	GO:0046688	0.50996	0.729983
borate transport	BP	GO:0046713	0.845969	0.892668
transport of virus in multicellular host	BP	GO:0046739	0.639498	0.802602
protein autophosphorylation	BP	GO:0046777	4.28952e-07	1.80669e-05
phosphatidylinositol phosphorylation	BP	GO:0046854	0.185654	0.444629
inositol phosphate dephosphorylation	BP	GO:0046855	0.589067	0.802602
phosphatidylinositol dephosphorylation	BP	GO:0046856	0.045019	0.199588
intracellular transport	BP	GO:0046907	0.87006	0.908827
regulation of response to osmotic stress	BP	GO:0047484	0.137788	0.366518
phosphatidylinositol-mediated signaling	BP	GO:0048015	0.097101	0.315833
Golgi vesicle transport	BP	GO:0048193	0.422439	0.645622
gametophyte development	BP	GO:0048229	0.0285466	0.150432
male gamete generation	BP	GO:0048232	0.478908	0.696364
pollen sperm cell differentiation	BP	GO:0048235	0.66001	0.823452
vesicle docking	BP	GO:0048278	0.514638	0.734564
vesicle fusion with Golgi apparatus	BP	GO:0048280	0.87006	0.908827
organelle fission	BP	GO:0048285	0.164246	0.399365
seed development	BP	GO:0048316	0.0857204	0.286696
seed morphogenesis	BP	GO:0048317	0.0912911	0.301273
mucilage biosynthetic process involved in seed coat development	BP	GO:0048354	0.87006	0.908827
mucilage pectin biosynthetic process	BP	GO:0048358	0.301234	0.544412
mucilage metabolic process involved in seed coat development	BP	GO:0048359	0.0389314	0.181501
root development	BP	GO:0048364	1.02466e-08	5.65841e-07
leaf development	BP	GO:0048366	0.0227385	0.135323
shoot system development	BP	GO:0048367	0.0562857	0.222824
floral organ development	BP	GO:0048437	0.0202467	0.125503
carpel development	BP	GO:0048440	0.0227625	0.135323
petal development	BP	GO:0048441	0.890384	0.921535
stamen development	BP	GO:0048443	0.835999	0.892668
floral organ morphogenesis	BP	GO:0048444	0.16383	0.399365
gynoecium development	BP	GO:0048467	0.0285466	0.150432
plant ovule development	BP	GO:0048481	1.5602e-06	5.67925e-05
maintenance of floral organ identity	BP	GO:0048497	0.478908	0.696364
meristem development	BP	GO:0048507	0.0499829	0.214892
regulation of meristem development	BP	GO:0048509	0.286226	0.544412
regulation of timing of transition from vegetative to reproductive phase	BP	GO:0048510	0.190109	0.444629
lateral root development	BP	GO:0048527	8.44605e-05	0.00185738
post-embryonic root development	BP	GO:0048528	0.16383	0.399365
recognition of pollen	BP	GO:0048544	0.000104591	0.00213041
photosystem I assembly	BP	GO:0048564	0.738965	0.83519
photoperiodism, flowering	BP	GO:0048573	0.000165435	0.00328885
long-day photoperiodism, flowering	BP	GO:0048574	0.000799421	0.0117548
negative regulation of short-day photoperiodism, flowering	BP	GO:0048577	0.301234	0.544412
positive regulation of long-day photoperiodism, flowering	BP	GO:0048578	0.0788408	0.273358
negative regulation of long-day photoperiodism, flowering	BP	GO:0048579	0.0284061	0.150432
developmental growth	BP	GO:0048589	0.0912911	0.301273
regulation of developmental growth	BP	GO:0048638	0.286226	0.544412
anther development	BP	GO:0048653	0.000439513	0.00730956
anther wall tapetum development	BP	GO:0048658	0.0203973	0.125503
system development	BP	GO:0048731	0.743437	0.83519
xylem vessel member cell differentiation	BP	GO:0048759	0.817412	0.878577
root hair cell differentiation	BP	GO:0048765	0.0561154	0.222824
root hair initiation	BP	GO:0048766	0.467512	0.695669
root hair elongation	BP	GO:0048767	0.00656993	0.0587276
root hair cell tip growth	BP	GO:0048768	0.494782	0.716093
cotyledon development	BP	GO:0048825	0.332325	0.577906
phyllome development	BP	GO:0048827	0.104145	0.3235
root cap development	BP	GO:0048829	0.0145031	0.104162
adventitious root development	BP	GO:0048830	0.0188571	0.12496
regulation of shoot system development	BP	GO:0048831	0.238607	0.497632
anatomical structure development	BP	GO:0048856	0.0140693	0.103133
pollen tube development	BP	GO:0048868	0.0626462	0.239501
arachidonic acid secretion	BP	GO:0050482	0.301234	0.544412
hydrogen peroxide biosynthetic process	BP	GO:0050665	0.0545588	0.222824
regulation of mRNA processing	BP	GO:0050684	0.695875	0.823452
regulation of catalytic activity	BP	GO:0050790	0.286226	0.544412
protein stabilization	BP	GO:0050821	0.0250133	0.143197
response to freezing	BP	GO:0050826	0.00217256	0.0249945
defense response to Gram-negative bacterium	BP	GO:0050829	0.00408497	0.0398233
defense response to fungus	BP	GO:0050832	2.15841e-07	9.24765e-06
actin filament severing	BP	GO:0051014	0.639498	0.802602
barbed-end actin filament capping	BP	GO:0051016	0.301234	0.544412
actin filament bundle assembly	BP	GO:0051017	0.659433	0.823452
chiasma assembly	BP	GO:0051026	0.50996	0.729983
chaperone cofactor-dependent protein refolding	BP	GO:0051085	0.21505	0.476291
positive regulation of helicase activity	BP	GO:0051096	0.695875	0.823452
DNA ligation involved in DNA repair	BP	GO:0051103	0.695875	0.823452
RNA polymerase II preinitiation complex assembly	BP	GO:0051123	0.104145	0.3235
chaperone-mediated protein complex assembly	BP	GO:0051131	0.16383	0.399365
glucose 6-phosphate metabolic process	BP	GO:0051156	0.0400983	0.181501
protein insertion into membrane	BP	GO:0051205	0.639498	0.802602
anisotropic cell growth	BP	GO:0051211	0.695875	0.823452
spindle assembly	BP	GO:0051225	0.604071	0.802602
protein complex oligomerization	BP	GO:0051259	0.286226	0.544412
protein homooligomerization	BP	GO:0051260	0.421112	0.645622
chromosome organization	BP	GO:0051276	0.0716396	0.262441
protein homotetramerization	BP	GO:0051289	0.0389314	0.181501
cell division	BP	GO:0051301	0.000407625	0.00684425
regulation of cell division	BP	GO:0051302	0.0617792	0.237649
meiotic cell cycle	BP	GO:0051321	0.631696	0.802602
cellular response to potassium ion starvation	BP	GO:0051365	0.783562	0.857398
detoxification of nitrogen compound	BP	GO:0051410	0.639498	0.802602
microtubule nucleation by interphase microtubule organizing center	BP	GO:0051415	0.695875	0.823452
regulation of intracellular pH	BP	GO:0051453	0.156331	0.394799
regulation of unidimensional cell growth	BP	GO:0051510	0.211554	0.471067
flavonol biosynthetic process	BP	GO:0051555	0.00105565	0.0147376
histone H3-K9 methylation	BP	GO:0051567	0.362941	0.59532
histone H3-K4 methylation	BP	GO:0051568	0.0716396	0.262441
proteolysis involved in cellular protein catabolic process	BP	GO:0051603	3.12582e-05	0.000826347
protein maturation	BP	GO:0051604	0.422439	0.645622
defense response to virus	BP	GO:0051607	0.000102239	0.0021172
actin filament capping	BP	GO:0051693	0.639498	0.802602
response to other organism	BP	GO:0051707	0.00158776	0.0203062
regulation of cell cycle	BP	GO:0051726	0.457388	0.691603
meiotic sister chromatid cohesion, centromeric	BP	GO:0051754	0.301234	0.544412
sesquiterpene biosynthetic process	BP	GO:0051762	0.00114418	0.0155371
negative regulation of cell division	BP	GO:0051782	0.286226	0.544412
protein autoubiquitination	BP	GO:0051865	0.0202467	0.125503
plant-type cell wall cellulose biosynthetic process	BP	GO:0052324	0.478908	0.696364
cell wall pectin biosynthetic process	BP	GO:0052325	0.695875	0.823452
defense response by callose deposition	BP	GO:0052542	0.817412	0.878577
callose deposition in cell wall	BP	GO:0052543	0.240706	0.497632
defense response by callose deposition in cell wall	BP	GO:0052544	0.222339	0.486795
cell wall pectin metabolic process	BP	GO:0052546	0.362941	0.59532
inositol phosphorylation	BP	GO:0052746	0.743437	0.83519
microgametogenesis	BP	GO:0055046	0.156331	0.394799
phosphate ion homeostasis	BP	GO:0055062	0.738965	0.83519
zinc ion homeostasis	BP	GO:0055069	0.116111	0.328735
copper ion homeostasis	BP	GO:0055070	0.362941	0.59532
iron ion homeostasis	BP	GO:0055072	0.816873	0.878577
potassium ion homeostasis	BP	GO:0055075	0.00763267	0.0649561
transmembrane transport	BP	GO:0055085	6.20639e-09	3.6616e-07
lipid homeostasis	BP	GO:0055088	0.232709	0.497632
oxidation-reduction process	BP	GO:0055114	0.000308472	0.00532328
negative regulation of posttranscriptional gene silencing	BP	GO:0060149	0.301234	0.544412
positive regulation of transcription initiation from RNA polymerase II promoter	BP	GO:0060261	0.639498	0.802602
acceptance of pollen	BP	GO:0060321	0.0382348	0.181501
negative regulation of cell death	BP	GO:0060548	0.332311	0.577906
auxin transport	BP	GO:0060918	0.921994	0.943638
regulation of gene silencing	BP	GO:0060968	0.0400983	0.181501
membrane fusion	BP	GO:0061025	0.896185	0.924458
chaperone-mediated protein folding	BP	GO:0061077	0.0192526	0.125503
mRNA destabilization	BP	GO:0061157	0.626175	0.802602
endoplasmic reticulum-plasma membrane tethering	BP	GO:0061817	0.240706	0.497632
vacuolar proton-transporting V-type ATPase complex assembly	BP	GO:0070072	0.362941	0.59532
mitochondrial translational elongation	BP	GO:0070125	0.639498	0.802602
positive regulation of mitochondrial translation	BP	GO:0070131	0.286226	0.544412
cellular response to hydrogen peroxide	BP	GO:0070301	0.478908	0.696364
cellular heat acclimation	BP	GO:0070370	0.0912911	0.301273
trehalose metabolism in response to stress	BP	GO:0070413	0.37826	0.61557
cellular response to cold	BP	GO:0070417	0.78071	0.857398
rRNA base methylation	BP	GO:0070475	0.467512	0.695669
protein K63-linked ubiquitination	BP	GO:0070534	0.87006	0.908827
protein K63-linked deubiquitination	BP	GO:0070536	0.301234	0.544412
calcium ion transmembrane transport	BP	GO:0070588	0.128385	0.358067
protein modification by small protein removal	BP	GO:0070646	0.783562	0.857398
intralumenal vesicle formation	BP	GO:0070676	0.116111	0.328735
phosphorylation of RNA polymerase II C-terminal domain	BP	GO:0070816	0.211554	0.471067
positive regulation of protein exit from endoplasmic reticulum	BP	GO:0070863	0.362941	0.59532
production of siRNA involved in chromatin silencing by small RNA	BP	GO:0070919	0.286226	0.544412
dephosphorylation of RNA polymerase II C-terminal domain	BP	GO:0070940	0.90753	0.931256
protein localization to endoplasmic reticulum exit site	BP	GO:0070973	0.626175	0.802602
protein K11-linked ubiquitination	BP	GO:0070979	0.116111	0.328735
nuclear polyadenylation-dependent rRNA catabolic process	BP	GO:0071035	0.478908	0.696364
protein K48-linked deubiquitination	BP	GO:0071108	0.0788408	0.273358
cellular response to abscisic acid stimulus	BP	GO:0071215	0.19089	0.444629
cellular response to molecule of bacterial origin	BP	GO:0071219	0.695875	0.823452
cellular response to amino acid stimulus	BP	GO:0071230	0.156331	0.394799
cellular response to carbon dioxide	BP	GO:0071244	0.301234	0.544412
cellular response to nitrate	BP	GO:0071249	0.286226	0.544412
cellular response to calcium ion	BP	GO:0071277	0.301234	0.544412
cellular response to chitin	BP	GO:0071323	0.0057313	0.0519791
cellular response to sucrose stimulus	BP	GO:0071329	0.362941	0.59532
cellular response to glucose stimulus	BP	GO:0071333	0.695875	0.823452
cellular response to auxin stimulus	BP	GO:0071365	0.421112	0.645622
cellular response to cytokinin stimulus	BP	GO:0071368	0.0203973	0.125503
malate transmembrane transport	BP	GO:0071423	0.743437	0.83519
cellular response to salicylic acid stimulus	BP	GO:0071446	0.000291128	0.00505911
cellular response to hypoxia	BP	GO:0071456	0.00707351	0.062112
cellular response to salt stress	BP	GO:0071472	0.000351512	0.00598293
cellular response to light stimulus	BP	GO:0071482	0.00114371	0.0155371
cellular response to blue light	BP	GO:0071483	0.695875	0.823452
cellular response to light intensity	BP	GO:0071484	0.639498	0.802602
cellular response to high light intensity	BP	GO:0071486	0.154701	0.393885
cellular response to UV-B	BP	GO:0071493	0.695875	0.823452
cell wall organization	BP	GO:0071555	0.467512	0.695669
zinc ion transmembrane transport	BP	GO:0071577	0.266619	0.538623
detoxification of cadmium ion	BP	GO:0071585	0.695875	0.823452
CAAX-box protein processing	BP	GO:0071586	0.743437	0.83519
ER-associated misfolded protein catabolic process	BP	GO:0071712	0.26942	0.538623
endoplasmic reticulum tubular network organization	BP	GO:0071786	0.639498	0.802602
potassium ion transmembrane transport	BP	GO:0071805	0.000191644	0.00358071
DNA biosynthetic process	BP	GO:0071897	0.639498	0.802602
UDP-galactose transmembrane transport	BP	GO:0072334	0.743437	0.83519
ammonium transmembrane transport	BP	GO:0072488	0.362941	0.59532
clathrin-dependent endocytosis	BP	GO:0072583	0.423486	0.645622
reactive oxygen species metabolic process	BP	GO:0072593	0.0250133	0.143197
protein localization to membrane	BP	GO:0072657	0.817412	0.878577
mucilage extrusion from seed coat	BP	GO:0080001	0.00704936	0.062112
primary root development	BP	GO:0080022	0.00145124	0.0188278
nitrile biosynthetic process	BP	GO:0080028	0.743437	0.83519
integument development	BP	GO:0080060	0.667494	0.823452
regulation of pollen tube growth	BP	GO:0080092	0.658108	0.823452
sporopollenin biosynthetic process	BP	GO:0080110	0.783562	0.857398
DNA demethylation	BP	GO:0080111	0.743437	0.83519
regulation of seed growth	BP	GO:0080113	0.0352257	0.178645
regulation of jasmonic acid biosynthetic process	BP	GO:0080141	0.0389314	0.181501
regulation of salicylic acid biosynthetic process	BP	GO:0080142	0.16383	0.399365
amino acid homeostasis	BP	GO:0080144	0.0117858	0.0909552
root hair cell development	BP	GO:0080147	0.32472	0.577203
negative regulation of response to water deprivation	BP	GO:0080148	0.301234	0.544412
positive regulation of salicylic acid mediated signaling pathway	BP	GO:0080151	0.154701	0.393885
mitochondrial mRNA modification	BP	GO:0080156	0.747858	0.83864
regulation of protein serine/threonine phosphatase activity	BP	GO:0080163	0.796868	0.868136
response to karrikin	BP	GO:0080167	0.0458072	0.202186
abscisic acid transport	BP	GO:0080168	0.0057313	0.0519791
hydrogen peroxide transmembrane transport	BP	GO:0080170	0.362941	0.59532
response to photooxidative stress	BP	GO:0080183	0.667494	0.823452
developmental vegetative growth	BP	GO:0080186	0.0788408	0.273358
floral organ senescence	BP	GO:0080187	0.0057313	0.0519791
gene silencing by RNA-directed DNA methylation	BP	GO:0080188	0.00990905	0.0796893
root radial pattern formation	BP	GO:0090057	0.743437	0.83519
C-5 methylation of cytosine	BP	GO:0090116	0.639498	0.802602
endoplasmic reticulum membrane organization	BP	GO:0090158	0.240706	0.497632
nucleic acid phosphodiester bond hydrolysis	BP	GO:0090305	0.0382348	0.181501
stomatal closure	BP	GO:0090332	3.82549e-05	0.000990243
regulation of stomatal closure	BP	GO:0090333	0.000101391	0.0021172
seedling development	BP	GO:0090351	0.29539	0.544412
leaf pavement cell development	BP	GO:0090436	0.639498	0.802602
RNA phosphodiester bond hydrolysis, endonucleolytic	BP	GO:0090502	0.0788408	0.273358
axillary shoot meristem initiation	BP	GO:0090506	0.783562	0.857398
response to nitrate starvation	BP	GO:0090548	0.0282327	0.150432
activation of GTPase activity	BP	GO:0090630	0.0518587	0.220289
formation of plant organ boundary	BP	GO:0090691	0.639498	0.802602
protein maturation by iron-sulfur cluster transfer	BP	GO:0097428	0.286226	0.544412
cation transmembrane transport	BP	GO:0098655	0.362941	0.59532
anion transmembrane transport	BP	GO:0098656	0.705034	0.830353
sodium ion import across plasma membrane	BP	GO:0098719	0.104145	0.3235
cellular oxidant detoxification	BP	GO:0098869	0.705034	0.830353
plant organ development	BP	GO:0099402	0.116678	0.328735
extracellular ATP signaling	BP	GO:0106167	0.478908	0.696364
proton export across plasma membrane	BP	GO:0120029	0.626175	0.802602
export from cell	BP	GO:0140352	0.362941	0.59532
positive regulation of cellular response to heat	BP	GO:1900036	0.116111	0.328735
regulation of leaf senescence	BP	GO:1900055	0.286226	0.544412
negative regulation of leaf senescence	BP	GO:1900056	0.0270388	0.149647
positive regulation of leaf senescence	BP	GO:1900057	0.164246	0.399365
regulation of seedling development	BP	GO:1900140	0.0570286	0.222824
regulation of defense response to fungus	BP	GO:1900150	0.00272977	0.0302834
positive regulation of defense response to insect	BP	GO:1900367	0.695875	0.823452
regulation of defense response to bacterium	BP	GO:1900424	0.0788408	0.273358
negative regulation of defense response to bacterium	BP	GO:1900425	0.13261	0.36173
positive regulation of defense response to bacterium	BP	GO:1900426	0.0205047	0.125503
chloroplast RNA modification	BP	GO:1900865	0.862417	0.907327
regulation of response to salt stress	BP	GO:1901000	0.286226	0.544412
negative regulation of response to salt stress	BP	GO:1901001	0.240706	0.497632
positive regulation of response to salt stress	BP	GO:1901002	0.783562	0.857398
regulation of lignin biosynthetic process	BP	GO:1901141	0.0716396	0.262441
chloroplast rRNA processing	BP	GO:1901259	0.097101	0.315833
negative regulation of lateral root development	BP	GO:1901332	0.362941	0.59532
positive regulation of secondary cell wall biogenesis	BP	GO:1901348	0.743437	0.83519
regulation of leaf morphogenesis	BP	GO:1901371	0.222339	0.486795
strigolactone biosynthetic process	BP	GO:1901601	0.639498	0.802602
protein localization involved in auxin polar transport	BP	GO:1901703	0.422439	0.645622
nitrate import	BP	GO:1902025	0.197354	0.444629
response to L-glutamate	BP	GO:1902065	0.301234	0.544412
response to salt	BP	GO:1902074	0.0561154	0.222824
regulation of shoot apical meristem development	BP	GO:1902183	0.0282327	0.150432
positive regulation of defense response to oomycetes	BP	GO:1902290	0.478908	0.696364
positive regulation of chlorophyll biosynthetic process	BP	GO:1902326	0.362941	0.59532
response to strigolactone	BP	GO:1902347	0.695875	0.823452
regulation of stomatal opening	BP	GO:1902456	0.362941	0.59532
proton transmembrane transport	BP	GO:1902600	0.85618	0.902293
regulation of cell cycle G1/S phase transition	BP	GO:1902806	0.639498	0.802602
positive regulation of wax biosynthetic process	BP	GO:1904278	0.639498	0.802602
positive regulation of ubiquitin protein ligase activity	BP	GO:1904668	0.286226	0.544412
tracheary element differentiation	BP	GO:1905177	0.154701	0.393885
plant organ morphogenesis	BP	GO:1905392	0.0448963	0.199584
plant organ formation	BP	GO:1905393	0.116111	0.328735
response to mannose	BP	GO:1905582	0.422439	0.645622
positive regulation of anaphase-promoting complex-dependent catabolic process	BP	GO:1905786	0.286226	0.544412
mRNA pseudouridine synthesis	BP	GO:1990481	0.639498	0.802602
response to iron ion starvation	BP	GO:1990641	0.332311	0.577906
xylan acetylation	BP	GO:1990937	0.478908	0.696364
regulation of auxin polar transport	BP	GO:2000012	0.450641	0.68458
regulation of endosperm development	BP	GO:2000014	0.783562	0.857398
regulation of jasmonic acid mediated signaling pathway	BP	GO:2000022	0.172278	0.416855
regulation of lateral root development	BP	GO:2000023	0.0570286	0.222824
regulation of leaf development	BP	GO:2000024	0.0250133	0.143197
regulation of photoperiodism, flowering	BP	GO:2000028	0.19089	0.444629
regulation of salicylic acid mediated signaling pathway	BP	GO:2000031	0.025404	0.144451
regulation of secondary shoot formation	BP	GO:2000032	0.50996	0.729983
regulation of seed dormancy process	BP	GO:2000033	0.423486	0.645622
regulation of stomatal complex patterning	BP	GO:2000037	0.845969	0.892668
regulation of stomatal complex development	BP	GO:2000038	0.783562	0.857398
regulation of root morphogenesis	BP	GO:2000067	0.332311	0.577906
regulation of response to water deprivation	BP	GO:2000070	0.097101	0.315833
regulation of defense response by callose deposition	BP	GO:2000071	0.116111	0.328735
regulation of establishment of cell polarity	BP	GO:2000114	0.116111	0.328735
regulation of root development	BP	GO:2000280	0.0346998	0.177792
regulation of reactive oxygen species metabolic process	BP	GO:2000377	0.049201	0.214892
positive regulation of Arp2/3 complex-mediated actin nucleation	BP	GO:2000601	0.301234	0.544412
regulation of secondary cell wall biogenesis	BP	GO:2000652	0.795879	0.868136
regulation of phenylpropanoid metabolic process	BP	GO:2000762	0.667494	0.823452
regulation of starch metabolic process	BP	GO:2000904	0.0570286	0.222824
regulation of response to DNA damage stimulus	BP	GO:2001020	0.639498	0.802602
histone deacetylase complex	CC	GO:0000118	0.41778	0.645622
histone acetyltransferase complex	CC	GO:0000123	0.161096	0.399365
SAGA complex	CC	GO:0000124	0.0270388	0.149647
transcription factor TFIIIC complex	CC	GO:0000127	0.240706	0.497632
Golgi cis cisterna	CC	GO:0000137	0.286354	0.544412
Golgi trans cisterna	CC	GO:0000138	0.0505067	0.216395
Golgi membrane	CC	GO:0000139	0.0391678	0.181501
exocyst	CC	GO:0000145	0.22119	0.486795
1,3-beta-D-glucan synthase complex	CC	GO:0000148	0.0202467	0.125503
ubiquitin ligase complex	CC	GO:0000151	0.0973493	0.316226
protein phosphatase type 2A complex	CC	GO:0000159	0.894675	0.923667
protein phosphatase type 1 complex	CC	GO:0000164	0.154701	0.393885
nuclear exosome (RNase complex)	CC	GO:0000176	0.890384	0.921535
exosome (RNase complex)	CC	GO:0000178	0.783562	0.857398
nuclear chromosome	CC	GO:0000228	0.197354	0.444629
mitochondrial proton-transporting ATP synthase complex, coupling factor F(o)	CC	GO:0000276	0.743437	0.83519
cyclin-dependent protein kinase holoenzyme complex	CC	GO:0000307	0.889604	0.921535
plant-type vacuole	CC	GO:0000325	1.67082e-08	8.64998e-07
THO complex	CC	GO:0000347	0.113398	0.328735
phagophore assembly site	CC	GO:0000407	0.362941	0.59532
RNA polymerase IV complex	CC	GO:0000418	0.383251	0.62001
RNA polymerase V complex	CC	GO:0000419	0.41778	0.645622
plastid-encoded plastid RNA polymerase complex	CC	GO:0000427	0.286226	0.544412
transcription factor TFIIH core complex	CC	GO:0000439	0.196561	0.444629
THO complex part of transcription export complex	CC	GO:0000445	0.116111	0.328735
proteasome complex	CC	GO:0000502	0.154112	0.393885
chromosome, centromeric region	CC	GO:0000775	0.332311	0.577906
kinetochore	CC	GO:0000776	0.232709	0.497632
condensed nuclear chromosome kinetochore	CC	GO:0000778	0.639498	0.802602
chromosome, telomeric region	CC	GO:0000781	0.301234	0.544412
nuclear chromosome, telomeric region	CC	GO:0000784	0.222339	0.486795
chromatin	CC	GO:0000785	0.16221	0.399365
nucleosome	CC	GO:0000786	0.19252	0.444629
nuclear chromatin	CC	GO:0000790	0.0741283	0.268918
condensed nuclear chromosome	CC	GO:0000794	0.104145	0.3235
nuclear cohesin complex	CC	GO:0000798	0.639498	0.802602
origin recognition complex	CC	GO:0000808	0.743437	0.83519
Swr1 complex	CC	GO:0000812	0.301234	0.544412
ESCRT I complex	CC	GO:0000813	0.0788408	0.273358
ESCRT III complex	CC	GO:0000815	0.0912911	0.301273
spindle pole	CC	GO:0000922	0.196561	0.444629
gamma-tubulin complex	CC	GO:0000930	0.743437	0.83519
P-body	CC	GO:0000932	0.0990572	0.318524
GARP complex	CC	GO:0000938	0.362941	0.59532
Prp19 complex	CC	GO:0000974	0.738965	0.83519
SAM complex	CC	GO:0001401	0.478908	0.696364
PAM complex, Tim23 associated import motor	CC	GO:0001405	0.362941	0.59532
cellular_component	CC	GO:0005575	1	1
extracellular region	CC	GO:0005576	2.83857e-15	3.71255e-13
extracellular space	CC	GO:0005615	0.0474523	0.208706
cell wall	CC	GO:0005618	9.93219e-13	9.49288e-11
intracellular anatomical structure	CC	GO:0005622	0.0139184	0.103133
nucleus	CC	GO:0005634	2.92746e-40	1.81869e-37
nuclear envelope	CC	GO:0005635	0.212071	0.471324
nuclear pore	CC	GO:0005643	0.5301	0.746682
nucleoplasm	CC	GO:0005654	0.0486678	0.213674
replication fork	CC	GO:0005657	0.0400983	0.181501
DNA replication factor A complex	CC	GO:0005662	0.197354	0.444629
DNA replication factor C complex	CC	GO:0005663	0.332311	0.577906
nuclear origin of replication recognition complex	CC	GO:0005664	0.743437	0.83519
RNA polymerase II, core complex	CC	GO:0005665	0.41778	0.645622
RNA polymerase III complex	CC	GO:0005666	0.759299	0.850702
transcription regulator complex	CC	GO:0005667	0.0183486	0.12496
transcription factor TFIID complex	CC	GO:0005669	0.0163313	0.114319
transcription factor TFIIE complex	CC	GO:0005673	0.639498	0.802602
transcription factor TFIIH holo complex	CC	GO:0005675	0.0716396	0.262441
anaphase-promoting complex	CC	GO:0005680	0.0994668	0.318524
spliceosomal complex	CC	GO:0005681	0.306222	0.550879
U5 snRNP	CC	GO:0005682	0.890384	0.921535
U1 snRNP	CC	GO:0005685	0.769499	0.857398
U6 snRNP	CC	GO:0005688	0.817412	0.878577
chromosome	CC	GO:0005694	0.000851122	0.0122257
nuclear euchromatin	CC	GO:0005719	0.0117858	0.0909552
nuclear heterochromatin	CC	GO:0005720	0.626175	0.802602
nucleolus	CC	GO:0005730	0.000223486	0.00411379
RNA polymerase I complex	CC	GO:0005736	0.862417	0.907327
cytoplasm	CC	GO:0005737	7.8904e-33	2.80109e-30
mitochondrion	CC	GO:0005739	0.959688	0.972604
mitochondrial envelope	CC	GO:0005740	0.667494	0.823452
mitochondrial outer membrane	CC	GO:0005741	0.41778	0.645622
mitochondrial outer membrane translocase complex	CC	GO:0005742	0.890384	0.921535
mitochondrial inner membrane	CC	GO:0005743	0.11028	0.328735
TIM23 mitochondrial import inner membrane translocase complex	CC	GO:0005744	0.821316	0.881247
mitochondrial respiratory chain complex I	CC	GO:0005747	0.514176	0.734564
mitochondrial respiratory chain complex II, succinate dehydrogenase complex (ubiquinone)	CC	GO:0005749	0.845969	0.892668
mitochondrial respiratory chain complex III	CC	GO:0005750	0.625387	0.802602
mitochondrial intermembrane space	CC	GO:0005758	0.796868	0.868136
mitochondrial matrix	CC	GO:0005759	0.079697	0.273924
mitochondrial large ribosomal subunit	CC	GO:0005762	0.835999	0.892668
lysosome	CC	GO:0005764	0.00511509	0.0485152
lysosomal membrane	CC	GO:0005765	0.104145	0.3235
endosome	CC	GO:0005768	6.63822e-07	2.61841e-05
early endosome	CC	GO:0005769	0.00070855	0.0106069
late endosome	CC	GO:0005770	0.0964575	0.315833
multivesicular body	CC	GO:0005771	0.00408497	0.0398233
vacuole	CC	GO:0005773	1.23101e-13	1.27461e-11
vacuolar membrane	CC	GO:0005774	2.62105e-09	1.80925e-07
autophagosome	CC	GO:0005776	0.362941	0.59532
peroxisome	CC	GO:0005777	1.32563e-05	0.000383045
peroxisomal membrane	CC	GO:0005778	0.0376106	0.181501
integral component of peroxisomal membrane	CC	GO:0005779	0.467512	0.695669
endoplasmic reticulum	CC	GO:0005783	2.54378e-10	2.2576e-08
signal recognition particle, endoplasmic reticulum targeting	CC	GO:0005786	0.0716396	0.262441
signal peptidase complex	CC	GO:0005787	0.422439	0.645622
endoplasmic reticulum lumen	CC	GO:0005788	0.26942	0.538623
endoplasmic reticulum membrane	CC	GO:0005789	1.50101e-05	0.000428737
endoplasmic reticulum-Golgi intermediate compartment	CC	GO:0005793	0.345104	0.595132
Golgi apparatus	CC	GO:0005794	7.78846e-07	3.02411e-05
Golgi stack	CC	GO:0005795	0.817412	0.878577
Golgi medial cisterna	CC	GO:0005797	0.237828	0.497632
Golgi-associated vesicle	CC	GO:0005798	0.116111	0.328735
cis-Golgi network	CC	GO:0005801	0.0284061	0.150432
trans-Golgi network	CC	GO:0005802	0.000125949	0.00254458
lipid droplet	CC	GO:0005811	0.00395461	0.0391523
microtubule organizing center	CC	GO:0005815	0.422439	0.645622
spindle	CC	GO:0005819	0.0262175	0.147399
kinetochore microtubule	CC	GO:0005828	0.695875	0.823452
cytosol	CC	GO:0005829	4.94188e-43	4.09353e-40
heterotrimeric G-protein complex	CC	GO:0005834	0.0788408	0.273358
proteasome core complex	CC	GO:0005839	0.115336	0.328735
ribosome	CC	GO:0005840	0.899536	0.927145
polysome	CC	GO:0005844	0.00924783	0.075595
mRNA cap binding complex	CC	GO:0005845	0.362941	0.59532
mRNA cleavage and polyadenylation specificity factor complex	CC	GO:0005847	0.362941	0.59532
mRNA cleavage factor complex	CC	GO:0005849	0.695875	0.823452
eukaryotic translation initiation factor 2 complex	CC	GO:0005850	0.196561	0.444629
eukaryotic translation initiation factor 2B complex	CC	GO:0005851	0.196561	0.444629
eukaryotic translation initiation factor 3 complex	CC	GO:0005852	0.238607	0.497632
nascent polypeptide-associated complex	CC	GO:0005854	0.743437	0.83519
cytoskeleton	CC	GO:0005856	0.29539	0.544412
kinesin complex	CC	GO:0005871	0.135896	0.366518
microtubule	CC	GO:0005874	0.190083	0.444629
microtubule associated complex	CC	GO:0005875	0.934195	0.951815
spindle microtubule	CC	GO:0005876	0.50996	0.729983
cytoplasmic microtubule	CC	GO:0005881	0.301234	0.544412
actin filament	CC	GO:0005884	0.743437	0.83519
Arp2/3 protein complex	CC	GO:0005885	0.16383	0.399365
plasma membrane	CC	GO:0005886	1.87696e-78	2.33212e-75
integral component of plasma membrane	CC	GO:0005887	0.0661095	0.25043
cell cortex	CC	GO:0005938	0.00351375	0.0357845
protein kinase CK2 complex	CC	GO:0005956	0.422439	0.645622
COP9 signalosome	CC	GO:0008180	0.890384	0.921535
oligosaccharyltransferase complex	CC	GO:0008250	0.478908	0.696364
cohesin complex	CC	GO:0008278	0.116111	0.328735
protein serine/threonine phosphatase complex	CC	GO:0008287	0.639498	0.802602
proteasome regulatory particle, base subcomplex	CC	GO:0008540	0.589067	0.802602
proteasome regulatory particle, lid subcomplex	CC	GO:0008541	0.26942	0.538623
nucleoid	CC	GO:0009295	0.639498	0.802602
glycerol-3-phosphate dehydrogenase complex	CC	GO:0009331	0.301234	0.544412
DNA polymerase III complex	CC	GO:0009360	0.639498	0.802602
cell plate	CC	GO:0009504	0.0175614	0.121223
plant-type cell wall	CC	GO:0009505	0.00278723	0.0306472
plasmodesma	CC	GO:0009506	1.31372e-12	1.20911e-10
chloroplast	CC	GO:0009507	2.35558e-18	4.50279e-16
plastid chromosome	CC	GO:0009508	0.843085	0.892668
photosystem II	CC	GO:0009523	0.639498	0.802602
phragmoplast	CC	GO:0009524	0.033436	0.172383
plastid envelope	CC	GO:0009526	0.154701	0.393885
plastid outer membrane	CC	GO:0009527	0.695875	0.823452
secondary cell wall	CC	GO:0009531	0.639498	0.802602
chloroplast stromal thylakoid	CC	GO:0009533	0.422439	0.645622
chloroplast thylakoid	CC	GO:0009534	0.893367	0.923667
chloroplast thylakoid membrane	CC	GO:0009535	0.420511	0.645622
plastid	CC	GO:0009536	6.17039e-18	1.02223e-15
chloroplast thylakoid lumen	CC	GO:0009543	0.40321	0.645622
chloroplast stroma	CC	GO:0009570	7.5233e-21	1.55795e-18
preprophase band	CC	GO:0009574	0.00408497	0.0398233
thylakoid	CC	GO:0009579	0.742632	0.83519
photosystem II oxygen evolving complex	CC	GO:0009654	0.795879	0.868136
plant-type vacuole membrane	CC	GO:0009705	1.44274e-06	5.43067e-05
chloroplast inner membrane	CC	GO:0009706	0.274591	0.544412
chloroplast outer membrane	CC	GO:0009707	0.309148	0.554281
cytoplasmic side of plasma membrane	CC	GO:0009898	0.13261	0.36173
chloroplast envelope	CC	GO:0009941	6.56563e-14	7.09374e-12
cell surface	CC	GO:0009986	0.423486	0.645622
cortical microtubule, transverse to long axis	CC	GO:0010005	0.90753	0.931256
endosome membrane	CC	GO:0010008	0.0183486	0.12496
ER body	CC	GO:0010168	0.845969	0.892668
plastoglobule	CC	GO:0010287	0.49427	0.716093
stromule	CC	GO:0010319	0.10972	0.328735
chromocenter	CC	GO:0010369	0.783562	0.857398
nuclear dicing body	CC	GO:0010445	0.362941	0.59532
cytoplasmic stress granule	CC	GO:0010494	0.414151	0.645622
NAD(P)H dehydrogenase complex (plastoquinone)	CC	GO:0010598	0.90753	0.931256
endomembrane system	CC	GO:0012505	0.418844	0.645622
ER to Golgi transport vesicle membrane	CC	GO:0012507	0.467512	0.695669
monolayer-surrounded lipid storage body	CC	GO:0012511	0.772909	0.857398
Cajal body	CC	GO:0015030	0.50996	0.729983
actin cytoskeleton	CC	GO:0015629	0.172278	0.416855
microtubule cytoskeleton	CC	GO:0015630	0.0284061	0.150432
large ribosomal subunit	CC	GO:0015934	0.966678	0.97849
membrane	CC	GO:0016020	4.69385e-14	5.30192e-12
integral component of membrane	CC	GO:0016021	0.0162252	0.114319
prefoldin complex	CC	GO:0016272	0.422439	0.645622
eukaryotic translation initiation factor 4F complex	CC	GO:0016281	0.783562	0.857398
apical plasma membrane	CC	GO:0016324	0.458378	0.691603
myosin complex	CC	GO:0016459	0.362941	0.59532
vacuolar proton-transporting V-type ATPase complex	CC	GO:0016471	0.478908	0.696364
SWI/SNF complex	CC	GO:0016514	0.580965	0.798064
mediator complex	CC	GO:0016592	0.507105	0.729983
Cdc73/Paf1 complex	CC	GO:0016593	0.0400983	0.181501
CCAAT-binding factor complex	CC	GO:0016602	0.423486	0.645622
nuclear body	CC	GO:0016604	0.00561483	0.0519791
nuclear speck	CC	GO:0016607	0.00320091	0.0330052
transcription repressor complex	CC	GO:0017053	0.116111	0.328735
Golgi transport complex	CC	GO:0017119	0.16383	0.399365
SCF ubiquitin ligase complex	CC	GO:0019005	0.00672044	0.0598577
proteasome core complex, alpha-subunit complex	CC	GO:0019773	0.467512	0.695669
proteasome core complex, beta-subunit complex	CC	GO:0019774	0.0912911	0.301273
extrinsic component of membrane	CC	GO:0019898	0.0219042	0.133085
cytosolic large ribosomal subunit	CC	GO:0022625	0.999999	1
cytosolic ribosome	CC	GO:0022626	0.71361	0.83519
cytosolic small ribosomal subunit	CC	GO:0022627	4.01526e-09	2.62577e-07
CCR4-NOT complex	CC	GO:0030014	0.196561	0.444629
CCR4-NOT core complex	CC	GO:0030015	0.301234	0.544412
membrane coat	CC	GO:0030117	0.0188571	0.12496
clathrin vesicle coat	CC	GO:0030125	0.531842	0.746682
COPI vesicle coat	CC	GO:0030126	0.301234	0.544412
COPII vesicle coat	CC	GO:0030127	0.580965	0.798064
COPII-coated ER to Golgi transport vesicle	CC	GO:0030134	0.5301	0.746682
endocytic vesicle	CC	GO:0030139	0.639498	0.802602
trans-Golgi network transport vesicle	CC	GO:0030140	0.743437	0.83519
integral component of Golgi membrane	CC	GO:0030173	0.00866539	0.0717783
integral component of endoplasmic reticulum membrane	CC	GO:0030176	0.311086	0.556952
Golgi-associated vesicle membrane	CC	GO:0030660	0.116111	0.328735
90S preribosome	CC	GO:0030686	0.743437	0.83519
preribosome, large subunit precursor	CC	GO:0030687	0.164246	0.399365
preribosome, small subunit precursor	CC	GO:0030688	0.817412	0.878577
rDNA protrusion	CC	GO:0030875	0.301234	0.544412
HOPS complex	CC	GO:0030897	0.0188571	0.12496
retromer complex	CC	GO:0030904	0.817412	0.878577
Smc5-Smc6 complex	CC	GO:0030915	0.362941	0.59532
Ino80 complex	CC	GO:0031011	0.0352257	0.178645
extracellular matrix	CC	GO:0031012	0.769499	0.857398
SNARE complex	CC	GO:0031201	0.683952	0.823452
SCAR complex	CC	GO:0031209	0.240706	0.497632
anchored component of membrane	CC	GO:0031225	0.981007	0.98977
replication fork protection complex	CC	GO:0031298	0.743437	0.83519
integral component of mitochondrial inner membrane	CC	GO:0031305	0.494782	0.716093
integral component of mitochondrial outer membrane	CC	GO:0031307	0.458378	0.691603
integral component of chloroplast outer membrane	CC	GO:0031359	0.589067	0.802602
nuclear RNA-directed RNA polymerase complex	CC	GO:0031380	0.362941	0.59532
cytoplasmic vesicle	CC	GO:0031410	0.318188	0.566808
box C/D snoRNP complex	CC	GO:0031428	0.845969	0.892668
cullin-RING ubiquitin ligase complex	CC	GO:0031461	0.113398	0.328735
Cul4A-RING E3 ubiquitin ligase complex	CC	GO:0031464	0.743437	0.83519
PcG protein complex	CC	GO:0031519	0.639498	0.802602
nucleotide-activated protein kinase complex	CC	GO:0031588	0.0788408	0.273358
cytosolic proteasome complex	CC	GO:0031597	0.639498	0.802602
late endosome membrane	CC	GO:0031902	0.26942	0.538623
TORC1 complex	CC	GO:0031931	0.0788408	0.273358
TORC2 complex	CC	GO:0031932	0.116111	0.328735
nuclear membrane	CC	GO:0031965	0.531842	0.746682
mitochondrial membrane	CC	GO:0031966	0.54545	0.762342
chloroplast membrane	CC	GO:0031969	0.934195	0.951815
thylakoid lumen	CC	GO:0031977	0.148202	0.391372
vesicle	CC	GO:0031982	0.533857	0.749087
small-subunit processome	CC	GO:0032040	0.271987	0.543319
mismatch repair complex	CC	GO:0032300	0.0284061	0.150432
trans-Golgi network membrane	CC	GO:0032588	0.113398	0.328735
protein-containing complex	CC	GO:0032991	0.137788	0.366518
proton-transporting V-type ATPase, V0 domain	CC	GO:0033179	0.87006	0.908827
proton-transporting V-type ATPase, V1 domain	CC	GO:0033180	0.639498	0.802602
CORVET complex	CC	GO:0033263	0.116111	0.328735
Elongator holoenzyme complex	CC	GO:0033588	0.362941	0.59532
mitotic checkpoint complex	CC	GO:0033597	0.301234	0.544412
phagophore assembly site membrane	CC	GO:0034045	0.0203973	0.125503
VCP-NPL4-UFD1 AAA ATPase complex	CC	GO:0034098	0.362941	0.59532
nuclear periphery	CC	GO:0034399	0.240706	0.497632
GID complex	CC	GO:0034657	0.639498	0.802602
histone methyltransferase complex	CC	GO:0035097	0.743437	0.83519
exon-exon junction complex	CC	GO:0035145	0.301234	0.544412
NuA4 histone acetyltransferase complex	CC	GO:0035267	0.817412	0.878577
root hair tip	CC	GO:0035619	0.154701	0.393885
site of double-strand break	CC	GO:0035861	0.196561	0.444629
host cell nucleus	CC	GO:0042025	0.137248	0.366518
extrinsic component of endoplasmic reticulum membrane	CC	GO:0042406	0.695875	0.823452
MCM complex	CC	GO:0042555	0.332311	0.577906
mitochondrial nucleoid	CC	GO:0042645	0.639498	0.802602
thylakoid membrane	CC	GO:0042651	0.685402	0.823452
TIM22 mitochondrial import inner membrane insertion complex	CC	GO:0042721	0.196561	0.444629
GPI-anchor transamidase complex	CC	GO:0042765	0.639498	0.802602
cell projection	CC	GO:0042995	0.16383	0.399365
intracellular membrane-bounded organelle	CC	GO:0043231	0.101835	0.3235
Fanconi anaemia nuclear complex	CC	GO:0043240	0.639498	0.802602
oxoglutarate dehydrogenase complex	CC	GO:0045252	0.154701	0.393885
proton-transporting ATP synthase complex, catalytic core F(1)	CC	GO:0045261	0.783562	0.857398
respiratory chain complex I	CC	GO:0045271	0.5968	0.802602
respiratory chain complex II	CC	GO:0045273	0.890384	0.921535
tubulin complex	CC	GO:0045298	0.137788	0.366518
U4/U6 x U5 tri-snRNP complex	CC	GO:0046540	0.54545	0.762342
anchored component of plasma membrane	CC	GO:0046658	0.403669	0.645622
apoplast	CC	GO:0048046	0.000171404	0.00338046
Casparian strip	CC	GO:0048226	0.87006	0.908827
perinuclear region of cytoplasm	CC	GO:0048471	0.137788	0.366518
Holliday junction resolvase complex	CC	GO:0048476	0.639498	0.802602
cortical microtubule	CC	GO:0055028	0.266619	0.538623
plastid thylakoid membrane	CC	GO:0055035	0.422439	0.645622
extracellular exosome	CC	GO:0070062	0.197354	0.444629
BRCA1-A complex	CC	GO:0070531	0.422439	0.645622
BRISC complex	CC	GO:0070552	0.639498	0.802602
HAUS complex	CC	GO:0070652	0.196561	0.444629
endoplasmic reticulum exit site	CC	GO:0070971	0.232709	0.497632
U2-type prespliceosome	CC	GO:0071004	0.985767	0.99296
U2-type catalytic step 1 spliceosome	CC	GO:0071006	0.743437	0.83519
U2-type catalytic step 2 spliceosome	CC	GO:0071007	0.845969	0.892668
precatalytic spliceosome	CC	GO:0071011	0.879541	0.916803
catalytic step 2 spliceosome	CC	GO:0071013	0.565527	0.786861
post-mRNA release spliceosomal complex	CC	GO:0071014	0.845969	0.892668
MLL1 complex	CC	GO:0071339	0.695875	0.823452
integral component of cytoplasmic side of endoplasmic reticulum membrane	CC	GO:0071458	0.0382348	0.181501
integral component of lumenal side of endoplasmic reticulum membrane	CC	GO:0071556	0.0188571	0.12496
endoplasmic reticulum tubular network	CC	GO:0071782	0.639498	0.802602
cell periphery	CC	GO:0071944	0.115336	0.328735
ER membrane protein complex	CC	GO:0072546	0.332311	0.577906
mitotic spindle	CC	GO:0072686	0.232709	0.497632
Cul4-RING E3 ubiquitin ligase complex	CC	GO:0080008	8.19796e-05	0.00181892
pollen tube tip	CC	GO:0090404	0.222339	0.486795
pollen tube	CC	GO:0090406	0.000597714	0.00940075
RNA polymerase II transcription regulator complex	CC	GO:0090575	0.116678	0.328735
transcription preinitiation complex	CC	GO:0097550	0.478908	0.696364
chloroplast thylakoid membrane protein complex	CC	GO:0098807	0.154701	0.393885
secretory vesicle	CC	GO:0099503	0.000834458	0.0121265
messenger ribonucleoprotein complex	CC	GO:1990124	0.639498	0.802602
ribonucleoprotein complex	CC	GO:1990904	0.422157	0.645622
single-stranded DNA endodeoxyribonuclease activity	MF	GO:0000014	0.13261	0.36173
acyl carrier activity	MF	GO:0000036	0.626175	0.802602
tRNA binding	MF	GO:0000049	0.0850186	0.285116
fatty-acyl-CoA binding	MF	GO:0000062	0.362941	0.59532
S-adenosyl-L-methionine transmembrane transporter activity	MF	GO:0000095	0.743437	0.83519
succinate dehydrogenase activity	MF	GO:0000104	0.743437	0.83519
microfilament motor activity	MF	GO:0000146	0.138053	0.366518
SNARE binding	MF	GO:0000149	0.40321	0.645622
phosphorelay sensor kinase activity	MF	GO:0000155	0.0561154	0.222824
phosphorelay response regulator activity	MF	GO:0000156	0.123962	0.347289
3'-5'-exoribonuclease activity	MF	GO:0000175	0.0794224	0.273358
NAD+ diphosphatase activity	MF	GO:0000210	0.783562	0.857398
lanosterol synthase activity	MF	GO:0000250	0.00204181	0.0246305
1-phosphatidylinositol-3-phosphate 5-kinase activity	MF	GO:0000285	0.116111	0.328735
magnesium ion binding	MF	GO:0000287	8.07167e-09	4.55866e-07
RNA cap binding	MF	GO:0000339	0.301234	0.544412
RNA 7-methylguanosine cap binding	MF	GO:0000340	0.301234	0.544412
four-way junction DNA binding	MF	GO:0000400	0.104145	0.3235
adenyl-nucleotide exchange factor activity	MF	GO:0000774	0.196561	0.444629
inositol hexakisphosphate binding	MF	GO:0000822	0.691179	0.823452
transcription regulatory region sequence-specific DNA binding	MF	GO:0000976	0.0257444	0.14561
RNA polymerase II transcription regulatory region sequence-specific DNA binding	MF	GO:0000977	0.115903	0.328735
RNA polymerase II cis-regulatory region sequence-specific DNA binding	MF	GO:0000978	0.0141596	0.10349
-	MF	GO:0000979	0.695875	0.823452
DNA-binding transcription factor activity, RNA polymerase II-specific	MF	GO:0000981	0.321709	0.57267
cis-regulatory region sequence-specific DNA binding	MF	GO:0000987	0.993834	0.999255
RNA polymerase II complex binding	MF	GO:0000993	0.19252	0.444629
RNA polymerase II transcription factor binding	MF	GO:0001085	0.13261	0.36173
RNA polymerase II activating transcription factor binding	MF	GO:0001102	0.0389314	0.181501
-	MF	GO:0001139	0.695875	0.823452
DNA-binding transcription activator activity, RNA polymerase II-specific	MF	GO:0001228	0.649313	0.814098
peptide receptor activity	MF	GO:0001653	0.0400983	0.181501
ATPase activator activity	MF	GO:0001671	0.695875	0.823452
lipid kinase activity	MF	GO:0001727	0.639498	0.802602
(1->3)-beta-D-glucan binding	MF	GO:0001872	0.639498	0.802602
protease binding	MF	GO:0002020	0.743437	0.83519
aminoacyl-tRNA editing activity	MF	GO:0002161	0.00763267	0.0649561
molecular_function	MF	GO:0003674	1	1
nucleic acid binding	MF	GO:0003676	0.0496992	0.214892
DNA binding	MF	GO:0003677	4.72486e-09	2.93532e-07
DNA helicase activity	MF	GO:0003678	9.62979e-06	0.000299125
minor groove of adenine-thymine-rich DNA binding	MF	GO:0003680	0.212428	0.471324
chromatin binding	MF	GO:0003682	0.00209415	0.0248994
damaged DNA binding	MF	GO:0003684	0.10972	0.328735
DNA replication origin binding	MF	GO:0003688	0.458378	0.691603
DNA clamp loader activity	MF	GO:0003689	0.37826	0.61557
double-stranded DNA binding	MF	GO:0003690	0.82956	0.888942
double-stranded telomeric DNA binding	MF	GO:0003691	0.362941	0.59532
single-stranded DNA binding	MF	GO:0003697	0.171063	0.415534
DNA-binding transcription factor activity	MF	GO:0003700	4.8531e-07	2.00999e-05
transcription coregulator activity	MF	GO:0003712	0.22119	0.486795
transcription coactivator activity	MF	GO:0003713	0.102712	0.3235
transcription corepressor activity	MF	GO:0003714	0.248011	0.511882
RNA binding	MF	GO:0003723	4.85428e-18	8.61634e-16
RNA helicase activity	MF	GO:0003724	0.00516676	0.0487048
double-stranded RNA binding	MF	GO:0003725	0.253416	0.517876
single-stranded RNA binding	MF	GO:0003727	0.5301	0.746682
mRNA binding	MF	GO:0003729	2.22254e-13	2.20921e-11
mRNA 3'-UTR binding	MF	GO:0003730	0.626175	0.802602
structural constituent of ribosome	MF	GO:0003735	0.0534301	0.222824
translation initiation factor activity	MF	GO:0003743	0.0894443	0.298348
translation elongation factor activity	MF	GO:0003746	0.796868	0.868136
translation release factor activity	MF	GO:0003747	0.0545588	0.222824
peptidyl-prolyl cis-trans isomerase activity	MF	GO:0003755	0.00717896	0.0625955
protein disulfide isomerase activity	MF	GO:0003756	0.41778	0.645622
motor activity	MF	GO:0003774	0.161096	0.399365
microtubule motor activity	MF	GO:0003777	0.0717093	0.262441
actin binding	MF	GO:0003779	0.0346998	0.177792
actin monomer binding	MF	GO:0003785	0.154701	0.393885
catalytic activity	MF	GO:0003824	0.24984	0.513616
alpha,alpha-trehalose-phosphate synthase (UDP-forming) activity	MF	GO:0003825	0.37826	0.61557
1,3-beta-D-glucan synthase activity	MF	GO:0003843	0.0202467	0.125503
6-phosphofructokinase activity	MF	GO:0003872	0.196561	0.444629
D-arabinono-1,4-lactone oxidase activity	MF	GO:0003885	0.240706	0.497632
DNA (cytosine-5-)-methyltransferase activity	MF	GO:0003886	0.817412	0.878577
DNA-directed DNA polymerase activity	MF	GO:0003887	0.0833292	0.282501
DNA-directed 5'-3' RNA polymerase activity	MF	GO:0003899	0.799132	0.869839
DNA-(apurinic or apyrimidinic site) endonuclease activity	MF	GO:0003906	0.0788408	0.273358
DNA ligase (ATP) activity	MF	GO:0003910	0.639498	0.802602
DNA topoisomerase activity	MF	GO:0003916	0.0570286	0.222824
DNA topoisomerase type I (single strand cut, ATP-independent) activity	MF	GO:0003917	0.301234	0.544412
DNA topoisomerase type II (double strand cut, ATP-hydrolyzing) activity	MF	GO:0003918	0.197354	0.444629
GTPase activity	MF	GO:0003924	0.00803359	0.0672171
NAD+ ADP-ribosyltransferase activity	MF	GO:0003950	0.626175	0.802602
NAD+ kinase activity	MF	GO:0003951	0.0192526	0.125503
NADH dehydrogenase activity	MF	GO:0003954	0.26942	0.538623
NAD(P)H dehydrogenase (quinone) activity	MF	GO:0003955	0.422439	0.645622
NADPH dehydrogenase activity	MF	GO:0003959	0.116111	0.328735
RNA-directed 5'-3' RNA polymerase activity	MF	GO:0003968	0.362941	0.59532
UDP-N-acetylglucosamine diphosphorylase activity	MF	GO:0003977	0.639498	0.802602
UDP-glucose 4-epimerase activity	MF	GO:0003978	0.531842	0.746682
UDP-glucose 6-dehydrogenase activity	MF	GO:0003979	0.639498	0.802602
UTP:glucose-1-phosphate uridylyltransferase activity	MF	GO:0003983	0.116111	0.328735
acetyl-CoA C-acyltransferase activity	MF	GO:0003988	0.116111	0.328735
acetyl-CoA carboxylase activity	MF	GO:0003989	0.695875	0.823452
acid phosphatase activity	MF	GO:0003993	0.640385	0.803309
acyl-CoA ligase activity	MF	GO:0003996	0.0545588	0.222824
acyl-CoA oxidase activity	MF	GO:0003997	0.196561	0.444629
adenine phosphoribosyltransferase activity	MF	GO:0003999	0.639498	0.802602
adenylate kinase activity	MF	GO:0004017	0.0284061	0.150432
L-alanine:2-oxoglutarate aminotransferase activity	MF	GO:0004021	0.695875	0.823452
alcohol dehydrogenase (NAD+) activity	MF	GO:0004022	0.580965	0.798064
alcohol dehydrogenase activity, zinc-dependent	MF	GO:0004024	0.240706	0.497632
aldehyde dehydrogenase (NAD+) activity	MF	GO:0004029	0.531842	0.746682
aldehyde oxidase activity	MF	GO:0004031	0.301234	0.544412
alditol:NADP+ 1-oxidoreductase activity	MF	GO:0004032	0.332311	0.577906
L-aspartate:2-oxoglutarate aminotransferase activity	MF	GO:0004069	0.286226	0.544412
aspartate kinase activity	MF	GO:0004072	0.301234	0.544412
branched-chain-amino-acid transaminase activity	MF	GO:0004084	0.286226	0.544412
carbonate dehydratase activity	MF	GO:0004089	0.458378	0.691603
catalase activity	MF	GO:0004096	0.116111	0.328735
citrate (Si)-synthase activity	MF	GO:0004108	0.639498	0.802602
cysteine synthase activity	MF	GO:0004124	0.286226	0.544412
cytidylate kinase activity	MF	GO:0004127	0.301234	0.544412
diacylglycerol kinase activity	MF	GO:0004143	0.0282327	0.150432
diacylglycerol O-acyltransferase activity	MF	GO:0004144	7.50622e-05	0.00169572
dimethylallyltranstransferase activity	MF	GO:0004161	0.286226	0.544412
dodecenoyl-CoA delta-isomerase activity	MF	GO:0004165	0.0389314	0.181501
endopeptidase activity	MF	GO:0004175	0.141352	0.374077
ATP-dependent peptidase activity	MF	GO:0004176	0.939153	0.956081
aminopeptidase activity	MF	GO:0004177	0.301234	0.544412
serine-type carboxypeptidase activity	MF	GO:0004185	0.0146494	0.10491
aspartic-type endopeptidase activity	MF	GO:0004190	0.332913	0.578119
cysteine-type endopeptidase activity	MF	GO:0004197	0.00312588	0.0323659
metalloendopeptidase activity	MF	GO:0004222	0.474249	0.696364
serine-type endopeptidase activity	MF	GO:0004252	0.0254606	0.144451
enoyl-CoA hydratase activity	MF	GO:0004300	0.0788408	0.273358
farnesyltranstransferase activity	MF	GO:0004311	0.531842	0.746682
ferroxidase activity	MF	GO:0004322	0.639498	0.802602
fructose-bisphosphate aldolase activity	MF	GO:0004332	0.783562	0.857398
geranyltranstransferase activity	MF	GO:0004337	0.743437	0.83519
glucokinase activity	MF	GO:0004340	0.0788408	0.273358
glucose-6-phosphate dehydrogenase activity	MF	GO:0004345	0.695875	0.823452
glutamate decarboxylase activity	MF	GO:0004351	0.362941	0.59532
glutamate-ammonia ligase activity	MF	GO:0004356	0.196561	0.444629
glutathione transferase activity	MF	GO:0004364	0.0260994	0.147068
glyceraldehyde-3-phosphate dehydrogenase (NAD+) (phosphorylating) activity	MF	GO:0004365	0.743437	0.83519
glycerol-3-phosphate O-acyltransferase activity	MF	GO:0004366	0.240706	0.497632
guanylate cyclase activity	MF	GO:0004383	0.639498	0.802602
histone acetyltransferase activity	MF	GO:0004402	0.0617792	0.237649
histone deacetylase activity	MF	GO:0004407	0.306222	0.550879
inorganic diphosphatase activity	MF	GO:0004427	0.50996	0.729983
1-phosphatidylinositol 4-kinase activity	MF	GO:0004430	0.845969	0.892668
phosphatidylinositol phospholipase C activity	MF	GO:0004435	0.422439	0.645622
phosphatidylinositol-4,5-bisphosphate 5-phosphatase activity	MF	GO:0004439	0.467512	0.695669
isocitrate dehydrogenase (NAD+) activity	MF	GO:0004449	0.695875	0.823452
long-chain fatty acid-CoA ligase activity	MF	GO:0004467	0.286226	0.544412
malic enzyme activity	MF	GO:0004470	0.154701	0.393885
malate dehydrogenase (decarboxylating) (NAD+) activity	MF	GO:0004471	0.154701	0.393885
monooxygenase activity	MF	GO:0004497	0.999996	1
N,N-dimethylaniline monooxygenase activity	MF	GO:0004499	0.00287585	0.0308038
nuclease activity	MF	GO:0004518	0.0716396	0.262441
endonuclease activity	MF	GO:0004519	0.00217256	0.0249945
endoribonuclease activity	MF	GO:0004521	0.000633891	0.00972357
RNA-DNA hybrid ribonuclease activity	MF	GO:0004523	0.668765	0.823452
ribonuclease III activity	MF	GO:0004525	0.37826	0.61557
ribonuclease P activity	MF	GO:0004526	0.817412	0.878577
exonuclease activity	MF	GO:0004527	0.87006	0.908827
poly(A)-specific ribonuclease activity	MF	GO:0004535	0.196561	0.444629
ribonuclease activity	MF	GO:0004540	0.240706	0.497632
nucleoside diphosphate kinase activity	MF	GO:0004550	0.104145	0.3235
hydrolase activity, hydrolyzing O-glycosyl compounds	MF	GO:0004553	0.0139184	0.103133
alpha-mannosidase activity	MF	GO:0004559	0.817412	0.878577
beta-galactosidase activity	MF	GO:0004565	0.00714976	0.0625604
chitinase activity	MF	GO:0004568	0.657482	0.823452
mannosyl-oligosaccharide 1,2-alpha-mannosidase activity	MF	GO:0004571	0.639498	0.802602
sucrose alpha-glucosidase activity	MF	GO:0004575	0.0382348	0.181501
pantothenate kinase activity	MF	GO:0004594	0.639498	0.802602
peroxidase activity	MF	GO:0004601	0.0723001	0.264214
glutathione peroxidase activity	MF	GO:0004602	0.580965	0.798064
phosphatidate cytidylyltransferase activity	MF	GO:0004605	0.154701	0.393885
phospholipase activity	MF	GO:0004620	0.00990905	0.0796893
phospholipase A2 activity	MF	GO:0004623	0.422439	0.645622
phospholipase C activity	MF	GO:0004629	0.196561	0.444629
phospholipase D activity	MF	GO:0004630	0.232709	0.497632
polygalacturonase activity	MF	GO:0004650	0.999132	1
polynucleotide adenylyltransferase activity	MF	GO:0004652	0.154701	0.393885
prenyltransferase activity	MF	GO:0004659	0.845969	0.892668
prephenate dehydratase activity	MF	GO:0004664	0.362941	0.59532
protein kinase activity	MF	GO:0004672	5.16543e-15	6.41805e-13
protein histidine kinase activity	MF	GO:0004673	0.0689221	0.259502
protein serine/threonine kinase activity	MF	GO:0004674	5.29943e-27	1.46323e-24
transmembrane receptor protein serine/threonine kinase activity	MF	GO:0004675	1.59744e-16	2.20535e-14
AMP-activated protein kinase activity	MF	GO:0004679	0.639498	0.802602
calmodulin-dependent protein kinase activity	MF	GO:0004683	0.497579	0.719722
cyclin-dependent protein serine/threonine kinase activity	MF	GO:0004693	0.631696	0.802602
MAP kinase activity	MF	GO:0004707	0.530458	0.746682
MAP kinase kinase activity	MF	GO:0004708	0.667494	0.823452
MAP kinase kinase kinase activity	MF	GO:0004709	0.0637073	0.242439
protein serine/threonine/tyrosine kinase activity	MF	GO:0004712	0.0119943	0.091993
protein tyrosine kinase activity	MF	GO:0004713	0.345104	0.595132
transmembrane receptor protein tyrosine kinase activity	MF	GO:0004714	0.164246	0.399365
non-membrane spanning protein tyrosine kinase activity	MF	GO:0004715	0.301234	0.544412
phosphoprotein phosphatase activity	MF	GO:0004721	0.782413	0.857398
protein serine/threonine phosphatase activity	MF	GO:0004722	0.00205997	0.0247295
magnesium-dependent protein serine/threonine phosphatase activity	MF	GO:0004724	0.039113	0.181501
protein tyrosine phosphatase activity	MF	GO:0004725	0.0617792	0.237649
pyruvate decarboxylase activity	MF	GO:0004737	0.0389314	0.181501
pyruvate dehydrogenase (acetyl-transferring) activity	MF	GO:0004739	0.362941	0.59532
pyruvate kinase activity	MF	GO:0004743	0.50996	0.729983
superoxide dismutase activity	MF	GO:0004784	0.13261	0.36173
thioredoxin-disulfide reductase activity	MF	GO:0004791	0.639498	0.802602
thiosulfate sulfurtransferase activity	MF	GO:0004792	0.301234	0.544412
trehalose-phosphatase activity	MF	GO:0004805	0.625387	0.802602
triglyceride lipase activity	MF	GO:0004806	0.845969	0.892668
-	MF	GO:0004812	0.639498	0.802602
tryptophan synthase activity	MF	GO:0004834	0.362941	0.59532
ubiquitin-protein transferase activity	MF	GO:0004842	6.69971e-05	0.00154155
thiol-dependent ubiquitin-specific protease activity	MF	GO:0004843	0.0229953	0.13587
uracil phosphoribosyltransferase activity	MF	GO:0004845	0.695875	0.823452
uridine kinase activity	MF	GO:0004849	0.639498	0.802602
enzyme inhibitor activity	MF	GO:0004857	0.995917	1
cyclin-dependent protein serine/threonine kinase inhibitor activity	MF	GO:0004861	0.743437	0.83519
protein phosphatase inhibitor activity	MF	GO:0004864	0.862417	0.907327
serine-type endopeptidase inhibitor activity	MF	GO:0004867	0.00561483	0.0519791
cysteine-type endopeptidase inhibitor activity	MF	GO:0004869	0.0045772	0.0439164
G protein-coupled receptor activity	MF	GO:0004930	0.743437	0.83519
signal recognition particle binding	MF	GO:0005047	0.639498	0.802602
signal sequence binding	MF	GO:0005048	0.639498	0.802602
nuclear export signal receptor activity	MF	GO:0005049	0.639498	0.802602
guanyl-nucleotide exchange factor activity	MF	GO:0005085	0.332311	0.577906
ARF guanyl-nucleotide exchange factor activity	MF	GO:0005086	0.743437	0.83519
Rho guanyl-nucleotide exchange factor activity	MF	GO:0005089	0.589067	0.802602
GTPase activator activity	MF	GO:0005096	0.0451382	0.199588
signaling receptor binding	MF	GO:0005102	0.113398	0.328735
hormone activity	MF	GO:0005179	0.996727	1
structural molecule activity	MF	GO:0005198	0.039113	0.181501
structural constituent of cell wall	MF	GO:0005199	0.796868	0.868136
structural constituent of cytoskeleton	MF	GO:0005200	0.0841891	0.285027
transporter activity	MF	GO:0005215	0.772909	0.857398
ion channel activity	MF	GO:0005216	0.0993234	0.318524
intracellular ligand-gated ion channel activity	MF	GO:0005217	0.211554	0.471067
calcium activated cation channel activity	MF	GO:0005227	0.113398	0.328735
inward rectifier potassium channel activity	MF	GO:0005242	0.0284061	0.150432
voltage-gated chloride channel activity	MF	GO:0005247	0.196561	0.444629
voltage-gated potassium channel activity	MF	GO:0005249	0.0637073	0.242439
anion channel activity	MF	GO:0005253	0.154701	0.393885
calcium channel activity	MF	GO:0005262	0.0964575	0.315833
allantoin:proton symporter activity	MF	GO:0005274	0.301234	0.544412
L-glutamate transmembrane transporter activity	MF	GO:0005313	0.0188571	0.12496
inorganic phosphate transmembrane transporter activity	MF	GO:0005315	0.5301	0.746682
lipid transporter activity	MF	GO:0005319	0.953173	0.967579
nucleoside transmembrane transporter activity	MF	GO:0005337	0.87006	0.908827
nucleotide-sugar transmembrane transporter activity	MF	GO:0005338	0.626175	0.802602
purine nucleobase transmembrane transporter activity	MF	GO:0005345	0.772909	0.857398
ATP transmembrane transporter activity	MF	GO:0005347	0.155278	0.394545
glucose transmembrane transporter activity	MF	GO:0005355	0.695875	0.823452
iron ion transmembrane transporter activity	MF	GO:0005381	0.879541	0.916803
manganese ion transmembrane transporter activity	MF	GO:0005384	0.720638	0.83519
zinc ion transmembrane transporter activity	MF	GO:0005385	0.224979	0.491277
calcium transmembrane transporter activity, phosphorylative mechanism	MF	GO:0005388	0.116678	0.328735
monovalent cation:proton antiporter activity	MF	GO:0005451	0.631696	0.802602
GDP-fucose transmembrane transporter activity	MF	GO:0005457	0.639498	0.802602
UDP-galactose transmembrane transporter activity	MF	GO:0005459	0.667494	0.823452
UDP-glucose transmembrane transporter activity	MF	GO:0005460	0.695875	0.823452
SNAP receptor activity	MF	GO:0005484	0.578599	0.798064
fatty acid binding	MF	GO:0005504	0.19252	0.444629
iron ion binding	MF	GO:0005506	0.999986	1
copper ion binding	MF	GO:0005507	0.000186581	0.00351985
calcium ion binding	MF	GO:0005509	9.85042e-08	4.79966e-06
protein binding	MF	GO:0005515	4.45816e-96	1.10785e-92
calmodulin binding	MF	GO:0005516	2.77424e-06	9.57498e-05
ATP binding	MF	GO:0005524	2.48371e-14	2.93905e-12
GTP binding	MF	GO:0005525	0.0799919	0.274558
glucose binding	MF	GO:0005536	0.0788408	0.273358
phospholipid binding	MF	GO:0005543	0.224979	0.491277
phosphatidylinositol-4,5-bisphosphate binding	MF	GO:0005546	0.104145	0.3235
microtubule binding	MF	GO:0008017	0.0106601	0.083605
protein C-terminus binding	MF	GO:0008022	0.362941	0.59532
enzyme activator activity	MF	GO:0008047	0.796868	0.868136
chitin binding	MF	GO:0008061	0.50996	0.729983
glutamate receptor activity	MF	GO:0008066	0.211554	0.471067
N-acetyltransferase activity	MF	GO:0008080	0.0849051	0.285116
phosphoric diester hydrolase activity	MF	GO:0008081	0.307029	0.550879
DNA-dependent ATPase activity	MF	GO:0008094	0.00237237	0.0266758
5S rRNA binding	MF	GO:0008097	0.705034	0.830353
alcohol dehydrogenase (NADP+) activity	MF	GO:0008106	0.0145031	0.104162
galactoside 2-alpha-L-fucosyltransferase activity	MF	GO:0008107	0.531842	0.746682
peptide-methionine (S)-S-oxide reductase activity	MF	GO:0008113	0.817412	0.878577
ubiquinol-cytochrome-c reductase activity	MF	GO:0008121	0.695875	0.823452
primary amine oxidase activity	MF	GO:0008131	0.240706	0.497632
transcription factor binding	MF	GO:0008134	0.149175	0.393524
NADH dehydrogenase (ubiquinone) activity	MF	GO:0008137	0.843085	0.892668
protein tyrosine/serine/threonine phosphatase activity	MF	GO:0008138	0.137788	0.366518
nuclear localization sequence binding	MF	GO:0008139	0.345104	0.595132
poly(A) binding	MF	GO:0008143	0.238607	0.497632
sulfotransferase activity	MF	GO:0008146	0.667494	0.823452
protein phosphatase 1 binding	MF	GO:0008157	0.362941	0.59532
methyltransferase activity	MF	GO:0008168	0.0376106	0.181501
O-methyltransferase activity	MF	GO:0008171	0.0849051	0.285116
succinate dehydrogenase (ubiquinone) activity	MF	GO:0008177	0.743437	0.83519
UDP-glycosyltransferase activity	MF	GO:0008194	0.0509998	0.217383
phosphatidate phosphatase activity	MF	GO:0008195	0.817412	0.878577
ferrous iron binding	MF	GO:0008198	0.769499	0.857398
ferric iron binding	MF	GO:0008199	0.845969	0.892668
peptidase activity	MF	GO:0008233	8.70658e-05	0.00189788
cysteine-type peptidase activity	MF	GO:0008234	0.0518587	0.220289
serine-type peptidase activity	MF	GO:0008236	0.185654	0.444629
metallopeptidase activity	MF	GO:0008237	0.383251	0.62001
dipeptidyl-peptidase activity	MF	GO:0008239	0.478908	0.696364
tRNA-specific adenosine deaminase activity	MF	GO:0008251	0.639498	0.802602
poly(U) RNA binding	MF	GO:0008266	0.19089	0.444629
zinc ion binding	MF	GO:0008270	4.42602e-06	0.000146649
secondary active sulfate transmembrane transporter activity	MF	GO:0008271	0.232709	0.497632
protein methyltransferase activity	MF	GO:0008276	0.154701	0.393885
lipid binding	MF	GO:0008289	0.383569	0.62001
voltage-gated anion channel activity	MF	GO:0008308	0.423486	0.645622
7S RNA binding	MF	GO:0008312	0.0716396	0.262441
protein transmembrane transporter activity	MF	GO:0008320	0.514638	0.734564
cation transmembrane transporter activity	MF	GO:0008324	0.0270388	0.149647
methyl-CpG binding	MF	GO:0008327	0.5301	0.746682
RNA polymerase II CTD heptapeptide repeat kinase activity	MF	GO:0008353	0.514638	0.734564
O-acyltransferase activity	MF	GO:0008374	0.16383	0.399365
acetylglucosaminyltransferase activity	MF	GO:0008375	0.639498	0.802602
mechanosensitive ion channel activity	MF	GO:0008381	0.743437	0.83519
3'-5' exonuclease activity	MF	GO:0008408	0.258017	0.526847
fucosyltransferase activity	MF	GO:0008417	0.423486	0.645622
RNA polymerase II CTD heptapeptide repeat phosphatase activity	MF	GO:0008420	0.944489	0.960727
beta-glucosidase activity	MF	GO:0008422	0.313292	0.560094
3'(2'),5'-bisphosphate nucleotidase activity	MF	GO:0008441	0.362941	0.59532
alanine-glyoxylate transaminase activity	MF	GO:0008453	0.695875	0.823452
transaminase activity	MF	GO:0008483	0.531842	0.746682
translation activator activity	MF	GO:0008494	0.478908	0.696364
sucrose:proton symporter activity	MF	GO:0008506	0.580965	0.798064
organic anion transmembrane transporter activity	MF	GO:0008514	0.285461	0.544412
sucrose transmembrane transporter activity	MF	GO:0008515	0.0270388	0.149647
ammonium transmembrane transporter activity	MF	GO:0008519	0.478908	0.696364
phosphatidylinositol transfer activity	MF	GO:0008526	0.0788408	0.273358
Ran GTPase binding	MF	GO:0008536	0.458378	0.691603
proton-exporting ATPase activity, phosphorylative mechanism	MF	GO:0008553	0.384284	0.62001
ATPase-coupled xenobiotic transmembrane transporter activity	MF	GO:0008559	1.17882e-05	0.000345749
ATP-dependent microtubule motor activity, plus-end-directed	MF	GO:0008574	0.423486	0.645622
ubiquitin-like modifier activating enzyme activity	MF	GO:0008641	0.695875	0.823452
DNA-3-methyladenine glycosylase activity	MF	GO:0008725	0.37826	0.61557
S-adenosylmethionine-dependent methyltransferase activity	MF	GO:0008757	0.203131	0.456814
cellulase activity	MF	GO:0008810	0.0533536	0.222824
crossover junction endodeoxyribonuclease activity	MF	GO:0008821	0.639498	0.802602
fructokinase activity	MF	GO:0008865	0.0140693	0.103133
glycerophosphodiester phosphodiesterase activity	MF	GO:0008889	0.137788	0.366518
guanosine-3',5'-bis(diphosphate) 3'-diphosphatase activity	MF	GO:0008893	0.695875	0.823452
oxaloacetate decarboxylase activity	MF	GO:0008948	0.13261	0.36173
phosphoenolpyruvate carboxylase activity	MF	GO:0008964	0.116111	0.328735
phospholipase A1 activity	MF	GO:0008970	0.90753	0.931256
xylan 1,4-beta-xylosidase activity	MF	GO:0009044	0.232709	0.497632
electron transfer activity	MF	GO:0009055	0.679733	0.823452
four-way junction helicase activity	MF	GO:0009378	0.104145	0.3235
pyrophosphate hydrolysis-driven proton transmembrane transporter activity	MF	GO:0009678	0.301234	0.544412
1-aminocyclopropane-1-carboxylate oxidase activity	MF	GO:0009815	0.626175	0.802602
AMP dimethylallyltransferase activity	MF	GO:0009824	0.783562	0.857398
blue light photoreceptor activity	MF	GO:0009882	0.301234	0.544412
fatty acid elongase activity	MF	GO:0009922	0.00114371	0.0155371
histidine phosphotransfer kinase activity	MF	GO:0009927	0.000291128	0.00505911
calcium-dependent protein serine/threonine kinase activity	MF	GO:0009931	0.377301	0.61557
cyclase activity	MF	GO:0009975	0.953173	0.967579
pseudouridine synthase activity	MF	GO:0009982	0.351322	0.59532
auxin binding	MF	GO:0010011	0.240706	0.497632
IAA-Ala conjugate hydrolase activity	MF	GO:0010179	0.301234	0.544412
FMN binding	MF	GO:0010181	0.0240047	0.140028
indole-3-acetic acid amido synthetase activity	MF	GO:0010279	0.695875	0.823452
auxin influx transmembrane transporter activity	MF	GO:0010328	0.0570286	0.222824
auxin efflux transmembrane transporter activity	MF	GO:0010329	0.383251	0.62001
terpene synthase activity	MF	GO:0010333	0.000470782	0.00769667
[truncated: 363 more rows]
